# Supplementary material for: AEDT: A new concept for ecological dynamics in the ever-changing world
Source: PLoS Biol. 2017 May 30;15(5):e2002634. doi: 10.1371/journal.pbio.2002634 (PMC5466337; doi:10.1371/journal.pbio.2002634)
Supplement: S1 Data — (XLSX) [file pbio.2002634.s002.xlsx]

## Sheet: Sheet1
Legend and explanation: "N_start1_high" means N for the first starting time, at the high value. The first environmental value is repeated to initial the series as there is no prior data. That is why the moving equilibrium and AEDT are the same for the first two values. The temperature anomaly for a given year, determines the change in population size to the next year in all trajectories
year	N_start1_high	N_start1_low	N_start2_high	N_start2_low	N_start3_high	N_start3_low	N_start4_high	N_start4_low	N_start5_high	N_start5_low	N_start6_high	N_start6_low	N_start7_high	N_start7_low	N_start8_high	N_start8_low	N_start9_high	N_start9_low	Moving Equilibrium	AEDT	Temperature anomaly
200	149.252	9.95017																	119.45	119.45	0.20169
201	148.809	10.0603																	119.45	119.45	0.20169
202	148.238	10.1622																	110.279	119.34	0.10892
203	147.503	10.2526																	98.3908	119.091	-0.01122
204	146.602	10.331																	86.0923	118.699	-0.13535
205	145.564	10.3985																	75.2643	118.186	-0.24451
206	144.429	10.4577																	67.0115	117.584	-0.32763
207	143.242	10.5114																	61.5548	116.929	-0.38255
208	142.037	10.562																	58.3909	116.249	-0.41438
209	140.834	10.6108																	56.6072	115.559	-0.43232
210	139.639	10.6584																	55.2289	114.866	-0.44618
211	138.446	10.7043																	53.4954	114.166	-0.46361
212	137.245	10.7475																	50.9796	113.449	-0.4889
213	136.026	10.7873																	47.5844	112.706	-0.52302
214	134.778	10.8226																	43.4364	111.931	-0.56469
215	133.496	10.853																	38.7866	111.118	-0.61138
216	132.181	10.8781																	33.9562	110.268	-0.65986
217	130.835	10.8982																	29.3419	109.382	-0.70615
218	129.471	10.9141																	25.4476	108.472	-0.7452
219	128.105	10.9272																	22.8708	107.551	-0.77103
220	126.763	10.9395																	22.2063	106.641	-0.77769
221	125.472	10.9536																	23.8565	105.766	-0.76115
222	124.258	10.9721																	27.8152	104.947	-0.72146
223	123.141	10.9969																	33.5127	104.203	-0.66431
224	122.123	11.0287																	39.8305	103.537	-0.6009
225	121.193	11.0667																	45.3319	102.937	-0.54565
226	120.32	11.1085																	48.6572	102.382	-0.51224
227	119.468	11.1507																	48.9896	101.838	-0.5089
228	118.601	11.1902																	46.414	101.277	-0.53478
229	117.7	11.2248																	42.0294	100.68	-0.57882
230	116.766	11.2546																	37.7286	100.05	-0.622
231	115.827	11.2822																	35.6931	99.4106	-0.64243
232	114.929	11.3121																	37.7147	98.801	-0.62214
233	114.127	11.3498																	44.5863	98.2682	-0.55314
234	113.464	11.4005																	55.748	97.8522	-0.44096
235	112.966	11.4669																	69.3524	97.5741	-0.30406
236	112.625	11.5492																	82.72	97.4294	-0.16936
237	112.406	11.6441																	93.0761	97.387	-0.06488
238	112.247	11.7459																	98.3224	97.3961	-0.01191
239	112.084	11.8477																	97.6204	97.3983	-0.019
240	111.855	11.9429																	91.6068	97.3419	-0.07971
241	111.524	12.0274																	82.1924	97.1946	-0.17468
242	111.084	12.1																	71.9827	96.9502	-0.27757
243	110.559	12.1625																	63.5254	96.6272	-0.36272
244	109.987	12.2192																	58.5857	96.2611	-0.41242
245	109.415	12.275																	57.675	95.891	-0.42158
246	108.876	12.3339																	59.9844	95.548	-0.39835
247	108.387	12.3976																	63.7032	95.2447	-0.36093
248	107.936	12.4652																	66.638	94.973	-0.33139
249	107.495	12.5334																	66.8952	94.7071	-0.3288
250	107.024	12.5975																	63.4499	94.412	-0.36348
251	106.485	12.653																	56.4242	94.0547	-0.43416
252	105.855	12.6966																	47.0251	93.6144	-0.52864
253	105.133	12.7278																	37.1817	93.0891	-0.62749
254	104.339	12.7485																	28.9979	92.4962	-0.7096
255	103.51	12.7632																	24.1957	91.8688	-0.75775
256	102.69	12.7771																	23.7009	91.2468	-0.76271
257	101.923	12.7959																	27.4722	90.6685	-0.7249
258	101.242	12.8239																	34.599	90.163	-0.65341
259	100.662	12.8635																	43.6086	89.7452	-0.56296
260	100.183	12.9152																	52.8817	89.4156	-0.46978
261	99.7923	12.9776																	61.038	89.1626	-0.38775
262	99.4683	13.0484																	67.223	88.9674	-0.3255
263	99.188	13.1248																	71.2132	88.8097	-0.28532
264	98.9326	13.2043																	73.3646	88.6727	-0.26365
265	98.6906	13.2856																	74.4197	88.5465	-0.25302
266	98.4598	13.3685																	75.2425	88.4289	-0.24473
267	98.2445	13.4534																	76.5445	88.3239	-0.23161
268	98.0526	13.5418																	78.6769	88.2388	-0.21012
269	97.8908	13.6345																	81.5239	88.1796	-0.18142
270	97.7602	13.7318																	84.5287	88.1474	-0.15112
271	97.6536	13.833																	86.8487	88.136	-0.12772
272	97.5554	13.9357																	87.5911	88.1311	-0.12023
273	97.4436	14.037																	86.0774	88.1131	-0.1355
274	97.294	14.1332																	82.0704	88.0598	-0.17591
275	97.0863	14.221																	75.8965	87.9529	-0.23814
276	96.8088	14.2985																	68.4248	87.7814	-0.3134
277	96.4624	14.3654																	60.8988	87.5461	-0.38915
278	96.0608	14.4236																	54.6581	87.2591	-0.45192
279	95.6283	14.4763																	50.8254	86.9424	-0.49045
280	95.1941	14.5279																	50.0245	86.6226	-0.4985
281	94.7869	14.5829																	52.2341	86.3257	-0.47629
282	94.4283	14.6447																	56.805	86.0716	-0.43033
283	94.1291	14.7153																	62.641	85.8704	-0.37162
284	93.8883	14.7949																	68.4874	85.7214	-0.31277
285	93.6949	14.8819																	73.2474	85.6146	-0.26483
286	93.5316	14.9738																	76.2369	85.5344	-0.23471
287	93.3801	15.0677																	77.3027	85.464	-0.22397
288	93.2255	15.1613																	76.7926	85.39	-0.22911
289	93.0594	15.2531																	75.3824	85.3046	-0.24332
290	92.8809	15.343																	73.844	85.207	-0.25882
291	92.6949	15.4317																	72.8126	85.1015	-0.26921
292	92.5093	15.5205																	72.6329	84.9955	-0.27102
293	92.3322	15.6107																	73.3268	84.8965	-0.26403
294	92.1695	15.7035																	74.6827	84.8098	-0.25037
295	92.0245	15.7994																	76.4036	84.7386	-0.23303
296	91.8981	15.8987																	78.2731	84.6838	-0.21419
297	91.7912	16.0017																	80.2503	84.6463	-0.19426
298	91.7056	16.1087																	82.4661	84.6279	-0.17192
299	91.6453	16.2207																	85.1207	84.632	-0.14515
300	91.6149	16.3385	149.252	9.95017															88.3326	84.6634	-0.11275
301	91.5705	16.4544	148.326	10.0272															86.7624	84.6811	-0.12859
302	91.5732	16.5794	147.493	10.1099															91.8605	84.742	-0.07715
303	91.6306	16.7152	146.764	10.1994															97.8372	84.8531	-0.01681
304	91.7321	16.8602	146.12	10.2946															102.703	85.0048	0.032343
305	91.8556	17.0104	145.524	10.3932															105.172	85.1766	0.057293
306	91.9764	17.1614	144.937	10.4925															104.994	85.3458	0.055491
307	92.0774	17.3099	144.331	10.5904															102.94	85.4962	0.034736
308	92.1548	17.4551	143.701	10.6865															100.477	85.6244	0.009849
309	92.2201	17.599	143.064	10.7819															99.2383	85.7412	-0.00266
310	92.2964	17.7461	142.458	10.8795															100.481	85.8677	0.009892
311	92.4108	17.9017	141.922	10.9825															104.682	86.0296	0.052341
312	92.5868	18.0707	141.49	11.094															111.42	86.2486	0.12045
313	92.837	18.2559	141.18	11.2156															119.533	86.5366	0.20253
314	93.1599	18.4576	140.987	11.3475															127.502	86.8926	0.28322
315	93.5409	18.6731	140.887	11.4883															133.892	87.3029	0.34796
316	93.956	18.8981	140.843	11.6352															137.714	87.7452	0.38671
317	94.3774	19.1271	140.811	11.7848															138.607	88.1938	0.39577
318	94.7794	19.3548	140.755	11.934															136.793	88.6245	0.37737
319	95.1418	19.577	140.644	12.0801															132.87	89.0184	0.33761
320	95.4513	19.7907	140.46	12.2212															127.564	89.3628	0.28385
321	95.7006	19.9941	140.194	12.3563															121.506	89.651	0.2225
322	95.887	20.1862	139.844	12.4846															115.142	89.8801	0.1581
323	96.0108	20.3666	139.411	12.606															108.779	90.0503	0.09375
324	96.075	20.5357	138.901	12.7206															102.692	90.1643	0.032232
325	96.0861	20.6944	138.324	12.829															97.2342	90.2281	-0.0229
326	96.055	20.8448	137.698	12.9325															92.8503	90.2517	-0.06716
327	95.9968	20.9899	137.044	13.0329															89.9887	90.2494	-0.09604
328	95.9289	21.1335	136.388	13.1326															88.9183	90.2374	-0.10684
329	95.8679	21.2791	135.752	13.2337															89.5625	90.2313	-0.10034
330	95.8252	21.4294	135.153	13.338															91.4196	90.242	-0.0816
331	95.8043	21.5853	134.594	13.446															93.6388	90.2726	-0.0592
332	95.799	21.7455	134.067	13.5569															95.2465	90.3176	-0.04297
333	95.7956	21.9069	133.551	13.6688															95.4466	90.3639	-0.04095
334	95.7774	22.0658	133.024	13.7794															93.9004	90.3959	-0.05656
335	95.7303	22.2186	132.465	13.8864															90.8567	90.4001	-0.08728
336	95.6478	22.3637	131.867	13.9888															87.0995	90.3702	-0.12519
337	95.5337	22.5017	131.235	14.087															83.7057	90.31	-0.15942
338	95.4017	22.6357	130.588	14.1829															81.6994	90.2323	-0.17965
339	95.2714	22.7703	129.953	14.2794															81.7252	90.1556	-0.17939
340	95.1626	22.9102	129.357	14.3794															83.8396	90.0987	-0.15807
341	95.0898	23.0591	128.817	14.4853															87.5019	90.0753	-0.12113
342	95.0581	23.2187	128.342	14.5981															91.7564	90.0905	-0.0782
343	95.0625	23.3878	127.922	14.7172															95.5238	90.1395	-0.04017
344	95.0896	23.5634	127.539	14.8407															97.9095	90.2096	-0.01608
345	95.1214	23.7411	127.169	14.9658															98.4333	90.2838	-0.01079
346	95.1402	23.9165	126.788	15.0897															97.0946	90.3453	-0.02431
347	95.1322	24.0861	126.377	15.2102															94.3055	90.3811	-0.05247
348	95.0901	24.2476	125.928	15.3259															90.6982	90.384	-0.08888
349	95.0123	24.4005	125.438	15.4364															86.9042	90.3526	-0.12716
350	94.9019	24.5452	124.913	15.542															83.3775	90.2896	-0.16273
351	94.7634	24.6829	124.358	15.6433															80.2949	90.1994	-0.19381
352	94.6009	24.8141	123.779	15.7408															77.5835	90.0858	-0.22114
353	94.4161	24.9394	123.179	15.8346															75.0291	89.9503	-0.24688
354	94.209	25.0584	122.557	15.9248															72.4314	89.793	-0.27305
355	93.9791	25.1708	121.913	16.0109															69.7446	89.6134	-0.30011
356	93.7277	25.277	121.249	16.0933															67.1615	89.4126	-0.32612
357	93.4601	25.378	120.572	16.1725															65.0892	89.1957	-0.34698
358	93.186	25.4765	119.894	16.2503															64.0421	88.9719	-0.35752
359	92.9191	25.5763	119.233	16.329															64.4703	88.7544	-0.35321
360	92.6751	25.6816	118.609	16.4115															66.5893	88.5581	-0.33188
361	92.4679	25.7966	118.038	16.5004															70.2699	88.3965	-0.29482
362	92.307	25.9243	117.533	16.5975															75.0371	88.2785	-0.2468
363	92.1954	26.0657	117.096	16.7038															80.1927	88.2072	-0.19484
364	92.1292	26.2203	116.721	16.8187															85.0195	88.1791	-0.14617
365	92.1004	26.3859	116.399	16.9409															88.9986	88.1863	-0.10603
366	92.0991	26.5601	116.115	17.069															91.9526	88.2195	-0.07622
367	92.1172	26.7406	115.859	17.2014															94.0668	88.2712	-0.05488
368	92.1508	26.9264	115.627	17.3376															95.7605	88.3373	-0.03778
369	92.1998	27.1177	115.417	17.4777															97.4659	88.418	-0.02056
370	92.2662	27.3152	115.233	17.622															99.3987	88.5152	-0.00104
371	92.3507	27.5191	115.074	17.7709															101.414	88.6296	0.019318
372	92.4494	27.7285	114.935	17.9238															103.029	88.7574	0.035638
373	92.5527	27.9405	114.805	18.0787															103.609	88.8894	0.041493
374	92.6462	28.1508	114.666	18.2329															102.651	89.0119	0.031812
375	92.715	28.3547	114.499	18.3833															100.067	89.1104	0.005712
376	92.7486	28.5488	114.291	18.5277															96.3379	89.1748	-0.03195
377	92.746	28.7324	114.042	18.6657															92.4619	89.2042	-0.07108
378	92.7177	28.9087	113.765	18.7993															89.7013	89.2086	-0.09894
379	92.6851	29.084	113.486	18.9326															89.1968	89.2085	-0.10403
380	92.6748	29.2669	113.238	19.0711															91.5761	89.2296	-0.08002
381	92.7122	29.4656	113.051	19.2203															96.7064	89.2964	-0.02823
382	92.8139	29.6859	112.945	19.384															103.671	89.4249	0.042121
383	92.983	29.9293	112.923	19.5632															110.994	89.6182	0.11615
384	93.2072	30.1923	112.97	19.7558															117.04	89.8646	0.1773
385	93.4617	30.4672	113.054	19.9567															120.439	90.1402	0.2117
386	93.7145	30.7438	113.138	20.1593															120.442	90.4142	0.21173
387	93.9338	31.0115	113.182	20.3566															117.056	90.6557	0.17747
388	94.0943	31.2615	113.158	20.5427															110.99	90.8405	0.11611
389	94.1819	31.4887	113.047	20.7144															103.399	90.9547	0.039372
390	94.1949	31.6918	112.85	20.8706															95.5635	90.9966	-0.03977
391	94.1421	31.8731	112.577	21.0129															88.5833	90.9747	-0.11022
392	94.039	32.0375	112.247	21.1443															83.1781	90.9038	-0.16474
393	93.9037	32.1907	111.882	21.2687															79.6312	90.8014	-0.2005
394	93.7532	32.3383	111.502	21.3897															77.8524	90.684	-0.21843
395	93.6013	32.4851	111.125	21.5105															77.52	90.5648	-0.22178
396	93.4577	32.6344	110.76	21.6332															78.2354	90.4533	-0.21457
397	93.3287	32.7885	110.417	21.7594															79.6352	90.3555	-0.20046
398	93.2179	32.9488	110.098	21.8901															81.4485	90.2751	-0.18218
399	93.1274	33.1162	109.806	22.0258															83.4975	90.214	-0.16152
400	93.058	33.2912	109.541	22.1668	149.252	9.95017													85.6719	90.173	-0.13959
401	92.7594	33.3832	109.011	22.2529	147.945	10.0011													60.86	89.9095	-0.38954
402	92.528	33.4984	108.563	22.3547	146.768	10.0592													67.7495	89.7107	-0.3202
403	92.3564	33.6344	108.188	22.4706	145.707	10.1239													73.9532	89.5695	-0.25772
404	92.2385	33.7896	107.88	22.5996	144.75	10.1947													79.5737	89.4801	-0.20108
405	92.1678	33.9621	107.629	22.7406	143.884	10.271													84.5644	89.4361	-0.15076
406	92.136	34.1491	107.426	22.8916	143.094	10.3523													88.725	89.4298	-0.10879
407	92.1327	34.347	107.258	23.0504	142.364	10.4372													91.7683	89.4507	-0.07808
408	92.1447	34.5512	107.11	23.2138	141.671	10.5246													93.4427	89.4864	-0.06118
409	92.1585	34.7566	106.966	23.3784	140.993	10.6128													93.6369	89.5236	-0.05922
410	92.1611	34.9582	106.811	23.541	140.312	10.7004													92.4441	89.5497	-0.07126
411	92.1425	35.1522	106.633	23.6988	139.612	10.786													90.1363	89.555	-0.09455
412	92.0959	35.3357	106.425	23.85	138.882	10.869													87.0836	89.5328	-0.12535
413	92.0181	35.5072	106.183	23.9935	138.119	10.9487													83.6442	89.4801	-0.16004
414	91.9083	35.6662	105.906	24.1288	137.322	11.0249													80.0727	89.396	-0.19605
415	91.7668	35.8124	105.596	24.2558	136.492	11.0975													76.4919	89.2808	-0.23214
416	91.5944	35.9458	105.252	24.3744	135.63	11.1666													72.9367	89.1352	-0.26796
417	91.3919	36.0666	104.876	24.4848	134.738	11.232													69.4418	88.96	-0.30316
418	91.1617	36.1754	104.472	24.5872	133.82	11.294													66.1423	88.7574	-0.33638
419	90.9086	36.2739	104.043	24.6828	132.883	11.3531													63.3147	88.5322	-0.36484
420	90.6408	36.3651	103.601	24.7737	131.939	11.4102													61.363	88.2923	-0.38448
421	90.3702	36.4538	103.159	24.863	131.006	11.4667													60.706	88.0494	-0.39109
422	90.1114	36.5459	102.732	24.9548	130.104	11.5245													61.6502	87.8176	-0.38159
423	89.879	36.6475	102.339	25.0533	129.253	11.5856													64.2547	87.6111	-0.35538
424	89.6853	36.7638	101.991	25.162	128.469	11.6517													68.2808	87.4421	-0.31485
425	89.5379	36.8983	101.699	25.2836	127.764	11.7239													73.2236	87.318	-0.26507
426	89.4387	37.0522	101.463	25.4187	127.137	11.8026													78.4378	87.2405	-0.21253
427	89.3838	37.2244	101.279	25.5667	126.582	11.8876													83.3031	87.2061	-0.16348
428	89.3659	37.412	101.138	25.7257	126.087	11.978													87.376	87.2076	-0.1224
429	89.3757	37.6115	101.03	25.8933	125.64	12.0728													90.4653	87.236	-0.09123
430	89.4047	37.8196	100.945	26.0672	125.226	12.1708													92.6204	87.283	-0.06948
431	89.4461	38.0334	100.876	26.2456	124.837	12.2712													94.0262	87.3419	-0.05529
432	89.4946	38.2507	100.815	26.427	124.464	12.3734													94.8671	87.4077	-0.0468
433	89.5458	38.4699	100.759	26.61	124.101	12.4768													95.2108	87.476	-0.04333
434	89.5943	38.6884	100.7	26.7931	123.74	12.5806													94.9652	87.5415	-0.04581
435	89.6332	38.9034	100.632	26.9742	123.372	12.6838													93.933	87.5975	-0.05623
436	89.6538	39.1108	100.545	27.1506	122.986	12.7851													91.9348	87.6355	-0.0764
437	89.6475	39.3067	100.428	27.3194	122.569	12.8832													88.9471	87.647	-0.10655
438	89.6076	39.4879	100.275	27.4785	122.112	12.9771													85.199	87.6256	-0.14436
439	89.532	39.6531	100.084	27.6268	121.614	13.0661													81.1579	87.5689	-0.18511
440	89.4238	39.8035	99.8579	27.7651	121.079	13.1508													77.4287	87.4802	-0.2227
441	89.2911	39.9423	99.606	27.8956	120.519	13.232													74.5696	87.3674	-0.25151
442	89.1452	40.0745	99.3409	28.0218	119.948	13.3115													72.9178	87.2414	-0.26815
443	88.9969	40.2048	99.0749	28.1469	119.381	13.3907													72.487	87.1128	-0.27249
444	88.8546	40.337	98.817	28.2737	118.83	13.471													72.9804	86.9899	-0.26752
445	88.7222	40.473	98.5717	28.4034	118.299	13.553													73.9284	86.8764	-0.25797
446	88.5996	40.6127	98.3388	28.536	117.787	13.6366													74.8872	86.7724	-0.24831
447	88.4848	40.7554	98.116	28.671	117.293	13.7217													75.6306	86.6758	-0.24082
448	88.3766	40.9006	97.9018	28.8081	116.813	13.808													76.2399	86.5855	-0.23468
449	88.2767	41.049	97.6982	28.9478	116.351	13.8959													77.0625	86.5031	-0.22639
450	88.1909	41.2035	97.5114	29.0921	115.913	13.9863													78.5449	86.4343	-0.21145
451	88.1275	41.3681	97.3507	29.2438	115.509	14.0807													81.0002	86.3874	-0.1867
452	88.0947	41.5469	97.2248	29.4061	115.151	14.1804													84.4038	86.3702	-0.15238
453	88.0967	41.7422	97.1383	29.5803	114.843	14.2863													88.3157	86.387	-0.11292
454	88.1308	41.9529	97.088	29.766	114.581	14.3981													91.9625	86.4352	-0.07612
455	88.1866	42.1743	97.0625	29.9598	114.351	14.5143													94.461	86.5047	-0.0509
456	88.2478	42.3988	97.0437	30.1563	114.131	14.6323													95.1267	86.5793	-0.04418
457	88.2962	42.6176	97.0116	30.3493	113.899	14.749													93.732	86.6413	-0.05826
458	88.3169	42.8232	96.9498	30.5334	113.635	14.8617													90.6348	86.6759	-0.08952
459	88.3027	43.012	96.8506	30.7059	113.329	14.9693													86.7109	86.6762	-0.12911
460	88.2568	43.1851	96.7177	30.8676	112.988	15.072													83.1028	86.6452	-0.1655
461	88.1916	43.3484	96.5646	31.0227	112.626	15.1718													80.8633	86.5952	-0.18808
462	88.1249	43.5106	96.4108	31.1773	112.267	15.2717													80.6173	86.5434	-0.19056
463	88.074	43.6802	96.2754	31.3377	111.932	15.3749													82.3451	86.5071	-0.17314
464	88.0502	43.8631	96.1706	31.5079	111.635	15.4832													85.3745	86.4973	-0.14259
465	88.0549	44.0602	96.0976	31.6888	111.379	15.5973													88.5823	86.5154	-0.11023
466	88.0785	44.2668	96.0461	31.877	111.149	15.7153													90.7319	86.5518	-0.08854
467	88.1029	44.4739	95.9962	32.0661	110.924	15.8343													90.8478	86.589	-0.08737
468	88.1063	44.6706	95.9243	32.2481	110.676	15.9502													88.4971	86.6056	-0.11109
469	88.0694	44.8465	95.8091	32.4155	110.38	16.0593													83.907	86.5822	-0.15739
470	87.9798	44.9952	95.6377	32.5636	110.023	16.1592													77.8881	86.507	-0.21807
471	87.8359	45.1152	95.4084	32.6912	109.602	16.2493													71.6024	86.3783	-0.2814
472	87.6467	45.2108	95.131	32.8013	109.129	16.331													66.2476	86.2047	-0.33532
473	87.4292	45.2903	94.8241	32.8999	108.625	16.4072													62.7662	86.0031	-0.37036
474	87.2043	45.3645	94.5105	32.9947	108.117	16.4817													61.6383	85.7941	-0.38171
475	86.9922	45.4438	94.2119	33.0934	107.629	16.5585													62.8228	85.5975	-0.36979
476	86.8085	45.5366	93.9453	33.2021	107.181	16.6405													65.8314	85.4286	-0.33951
477	86.662	45.6479	93.72	33.3244	106.783	16.7296													69.9055	85.2962	-0.29849
478	86.5543	45.7787	93.5376	33.4613	106.437	16.8263													74.2212	85.2018	-0.25502
479	86.481	45.927	93.3932	33.6112	106.136	16.93													78.0776	85.1412	-0.21616
480	86.4338	46.0888	93.2778	33.7713	105.87	17.0392													81.022	85.1061	-0.18648
481	86.4031	46.259	93.181	33.938	105.627	17.1521													82.8836	85.0872	-0.16771
482	86.3802	46.433	93.0931	34.1079	105.396	17.2671													83.7414	85.0758	-0.15906
483	86.3582	46.6073	93.007	34.2783	105.17	17.3828													83.8336	85.0652	-0.15813
484	86.333	46.7797	92.9182	34.4477	104.942	17.4984													83.4479	85.0514	-0.16202
485	86.3027	46.9489	92.8245	34.6152	104.71	17.6135													82.8231	85.0325	-0.16832
486	86.2663	47.1144	92.7249	34.7803	104.474	17.7278													82.0833	85.0074	-0.17578
487	86.2227	47.2756	92.6182	34.9425	104.231	17.841													81.2075	84.9751	-0.18461
488	86.1696	47.4311	92.502	35.1008	103.98	17.9527													80.0568	84.9334	-0.19621
489	86.1029	47.5785	92.3719	35.2536	103.715	18.062													78.4209	84.8781	-0.2127
490	86.0168	47.7146	92.2218	35.3981	103.429	18.1674													76.096	84.8036	-0.23613
491	85.9046	47.8353	92.0445	35.5316	103.115	18.2675													72.9546	84.7032	-0.26778
492	85.7596	47.9368	91.8328	35.6509	102.764	18.3606													68.9989	84.5704	-0.30762
493	85.5767	48.0158	91.5815	35.7536	102.371	18.4455													64.3868	84.4001	-0.35405
494	85.3534	48.0706	91.2878	35.8384	101.934	18.5214													59.4118	84.1897	-0.40411
495	85.0905	48.1013	90.9528	35.9053	101.452	18.5882													54.4582	83.9401	-0.45393
496	84.7923	48.11	90.5812	35.9557	100.932	18.6466													49.921	83.6556	-0.49954
497	84.4658	48.1005	90.1804	35.9923	100.382	18.698													46.1352	83.3429	-0.53758
498	84.1195	48.0775	89.7596	36.0187	99.812	18.7441													43.306	83.0105	-0.566
499	83.7624	48.0458	89.3284	36.0384	99.2332	18.7869													41.4837	82.6672	-0.5843
500	83.4021	48.0099	88.8949	36.0547	98.6544	18.8279	149.252	9.95017											40.5635	82.3206	-0.59354
501	83.2163	48.0727	88.6483	36.1451	98.2851	18.9077	147.948	10.0013											61.0767	82.1461	-0.38736
502	82.9758	48.1023	88.3443	36.2106	97.854	18.9748	146.574	10.0457											54.2344	81.9175	-0.45618
503	82.6818	48.099	87.9841	36.2512	97.3629	19.0289	145.135	10.0834											47.4162	81.6358	-0.52471
504	82.3415	48.0666	87.5758	36.2697	96.8206	19.0715	143.644	10.115											41.3513	81.3083	-0.58563
505	81.9656	48.011	87.1306	36.2705	96.2399	19.1047	142.121	10.1418											36.4803	80.9454	-0.63453
506	81.5651	47.9383	86.6603	36.2581	95.6338	19.131	140.585	10.1649											32.8619	80.558	-0.67084
507	81.1483	47.8535	86.1737	36.2362	95.0121	19.1523	139.05	10.1853											30.2023	80.1544	-0.69752
508	80.7193	47.7586	85.6753	36.2064	94.3796	19.1692	137.523	10.2035											27.9977	79.7385	-0.71963
509	80.2779	47.6537	85.1648	36.1685	93.7362	19.1818	136.003	10.2193											25.7358	79.3102	-0.74231
510	79.8214	47.5369	84.6395	36.1213	93.0787	19.1893	134.484	10.2325											23.0913	78.8669	-0.76882
511	79.3471	47.4066	84.0963	36.0633	92.4038	19.191	132.963	10.2426											20.0479	78.4057	-0.79932
512	78.8547	47.2625	83.535	35.9943	91.7114	19.1866	131.437	10.2494											16.9067	77.9264	-0.83079
513	78.3481	47.1067	82.9597	35.916	91.0059	19.177	129.914	10.2534											14.1859	77.4329	-0.85804
514	77.8351	46.9439	82.3788	35.8319	90.2965	19.1641	128.406	10.2557											12.4452	76.9329	-0.87547
515	77.3268	46.7809	81.8039	35.7471	89.5959	19.1506	126.93	10.2576											12.0997	76.4373	-0.87893
516	76.8347	46.6247	81.2471	35.6669	88.9173	19.1393	125.503	10.2607											13.2802	75.9576	-0.86711
517	76.3686	46.4815	80.7189	35.5962	88.2719	19.1329	124.141	10.2664											15.8005	75.5034	-0.84187
518	75.9347	46.3551	80.2255	35.5381	87.6666	19.1331	122.852	10.2756											19.2265	75.0809	-0.80755
519	75.5351	46.2473	79.7693	35.4937	87.1036	19.1406	121.638	10.2887											23.0344	74.6921	-0.76939
520	75.1687	46.1575	79.349	35.4628	86.5815	19.1552	120.495	10.3057											26.791	74.3361	-0.73173
521	74.833	46.0844	78.9617	35.4445	86.0969	19.1766	119.418	10.3263											30.303	74.0102	-0.69651
522	74.5262	46.0273	78.6057	35.4382	85.6479	19.2044	118.403	10.3505											33.6682	73.7128	-0.66275
523	74.2493	45.9868	78.2818	35.4446	85.2352	19.2391	117.45	10.3784											37.2315	73.4449	-0.62699
524	74.0064	45.9659	77.9944	35.4658	84.8635	19.2819	116.564	10.4107											41.4389	73.2105	-0.58475
525	73.8045	45.969	77.7506	35.5055	84.5404	19.3348	115.754	10.4486											46.6399	73.0165	-0.53251
526	73.6506	46.001	77.558	35.5674	84.2739	19.4	115.031	10.4932											52.9155	72.8701	-0.46944
527	73.55	46.0653	77.4219	35.6545	84.0696	19.479	114.402	10.5453											59.9724	72.7762	-0.39847
528	73.503	46.1627	77.3425	35.7671	83.9276	19.5723	113.864	10.6054											67.1565	72.7353	-0.32617
529	73.5035	46.2895	77.3133	35.9028	83.8408	19.6786	113.407	10.6726											73.57	72.7414	-0.26158
530	73.5387	46.4382	77.3209	36.0557	83.7943	19.7946	113.01	10.7452											78.2909	72.7818	-0.21401
531	73.5907	46.5973	77.3462	36.217	83.7675	19.9157	112.645	10.8208											80.5984	72.8387	-0.19075
532	73.6391	46.7543	77.368	36.3769	83.7374	20.0364	112.28	10.8964											80.1689	72.8921	-0.19508
533	73.6651	46.8969	77.3665	36.5259	83.6824	20.1515	111.887	10.9691											77.1657	72.9233	-0.22535
534	73.6543	47.0159	77.3265	36.6566	83.5864	20.257	111.445	11.0367											72.2011	72.918	-0.27537
535	73.5993	47.1061	77.2404	36.7652	83.4411	20.3504	110.943	11.0978											66.1761	72.8689	-0.33604
536	73.4996	47.1671	77.1078	36.8509	83.2463	20.4315	110.381	11.1524											60.039	72.7755	-0.3978
537	73.3605	47.202	76.9342	36.9163	83.0081	20.5014	109.768	11.201											54.5437	72.6431	-0.45307
538	73.19	47.2155	76.728	36.9649	82.7355	20.5622	109.116	11.2447											50.0653	72.4795	-0.49809
539	72.9956	47.2124	76.4972	37.0003	82.4373	20.6158	108.438	11.2846											46.5553	72.292	-0.53336
540	72.782	47.1955	76.2467	37.0249	82.1186	20.6634	107.74	11.3212											43.6385	72.0855	-0.56266
541	72.5501	47.1654	75.9775	37.039	81.7809	20.7051	107.024	11.3547											40.8195	71.8608	-0.59097
542	72.2984	47.121	75.6881	37.0416	81.4223	20.7405	106.287	11.3847											37.7386	71.6164	-0.6219
543	72.0253	47.061	75.3767	37.0317	81.041	20.7688	105.528	11.411											34.3758	71.3507	-0.65565
544	71.7319	46.9862	75.0446	37.0098	80.6385	20.7903	104.749	11.4335											31.1285	71.0649	-0.68823
545	71.4248	46.9006	74.6987	36.9792	80.2221	20.8068	103.959	11.4533											28.7346	70.7653	-0.71224
546	71.1164	46.8124	74.3519	36.9463	79.8059	20.8219	103.176	11.4724											28.0606	70.4644	-0.719
547	70.8239	46.7329	74.0222	36.92	79.4089	20.8407	102.424	11.4935											29.8115	70.1791	-0.70144
548	70.566	46.6748	73.7293	36.9102	79.0522	20.8687	101.731	11.5197											34.2871	69.9281	-0.65654
549	70.3597	46.6495	73.4905	36.9262	78.7544	20.9114	101.119	11.5541											41.2437	69.7281	-0.58671
550	70.2163	46.6648	73.3178	36.9743	78.5281	20.9722	100.605	11.5986											49.9329	69.5904	-0.49942
551	70.1397	46.7238	73.2151	37.057	78.3773	21.0529	100.191	11.6542											59.2955	69.5188	-0.40528
552	70.1264	46.8246	73.1788	37.173	78.298	21.1527	99.8716	11.7205											68.2431	69.5099	-0.31523
553	70.1672	46.9614	73.199	37.3177	78.2796	21.2693	99.6332	11.7963											75.9481	69.5547	-0.23762
554	70.2506	47.1267	73.2638	37.4853	78.309	21.3993	99.4582	11.8797											82.0366	69.6416	-0.17625
555	70.3659	47.3136	73.3619	37.6705	78.3743	21.5398	99.3308	11.9692											86.6355	69.7602	-0.12987
556	70.5062	47.5177	73.4861	37.8696	78.4676	21.6889	99.2409	12.0636											90.2642	69.9035	-0.09326
557	70.6695	47.7377	73.6343	38.0819	78.5866	21.846	99.185	12.1628											93.6121	70.0696	-0.05947
558	70.8581	47.9754	73.8088	38.3087	78.7338	22.012	99.1662	12.2672											97.2817	70.2608	-0.02242
559	71.0763	48.2339	74.0143	38.5526	78.914	22.1886	99.19	12.3778											101.567	70.4815	0.020867
560	71.3279	48.5158	74.2543	38.8157	79.131	22.3769	99.261	12.4952											106.342	70.7352	0.069116
561	71.6125	48.8213	74.5288	39.0982	79.3846	22.5771	99.3784	12.6196											111.078	71.0217	0.117
562	71.9245	49.1465	74.8315	39.3972	79.6683	22.7877	99.5338	12.7501											114.989	71.3353	0.15655
563	72.2519	49.4834	75.1502	39.7063	79.9687	23.005	99.7103	12.8847											117.236	71.6643	0.17929
564	72.5779	49.8206	75.4673	40.0163	80.2673	23.2237	99.8847	13.0205											117.168	71.9919	0.1786
565	72.8834	50.1449	75.763	40.3165	80.543	23.4376	100.031	13.154											114.495	72.2992	0.15156
566	73.1505	50.4438	76.0186	40.597	80.776	23.6408	100.125	13.2818											109.389	72.5683	0.099913
567	73.3655	50.7075	76.2202	40.8497	80.9515	23.8286	100.148	13.4013											102.462	72.7859	0.029904
568	73.5221	50.9314	76.361	41.0707	81.0627	23.9986	100.093	13.5111											94.6621	72.9455	-0.04887
569	73.6219	51.1162	76.4429	41.2605	81.1115	24.151	99.9629	13.6112											87.0786	73.0487	-0.1254
570	73.6742	51.268	76.4757	41.424	81.1084	24.2884	99.771	13.7032											80.7264	73.1048	-0.18946
571	73.6939	51.3969	76.4747	41.5692	81.0697	24.4155	99.5378	13.7896											76.3441	73.1285	-0.23363
572	73.6981	51.5147	76.4578	41.7055	81.0146	24.5378	99.2869	13.8735											74.2678	73.1369	-0.25455
573	73.7032	51.6328	76.442	41.8423	80.961	24.6607	99.0404	13.958											74.3919	73.146	-0.2533
574	73.7219	51.7601	76.4404	41.9867	80.9228	24.7886	98.815	14.0454											76.2369	73.1687	-0.23471
575	73.7617	51.9021	76.4609	42.1432	80.9081	24.924	98.6207	14.1374											79.1104	73.2122	-0.20575
576	73.8247	52.0604	76.5055	42.3131	80.9194	25.0678	98.46	14.2345											82.3005	73.2788	-0.17359
577	73.9092	52.2338	76.5726	42.4956	80.9545	25.2196	98.3302	14.3363											85.2634	73.3667	-0.14371
578	74.0117	52.42	76.6583	42.6888	81.0096	25.3783	98.2264	14.4423											87.7557	73.4724	-0.11857
579	74.1292	52.617	76.7596	42.8911	81.0814	25.543	98.1442	14.5521											89.8569	73.593	-0.09737
580	74.2612	52.8245	76.8761	43.1024	81.1692	25.7137	98.083	14.6655											91.9051	73.728	-0.0767
581	74.4107	53.0448	77.0106	43.3244	81.2763	25.8914	98.0464	14.7833											94.3471	73.8803	-0.05205
582	74.5833	53.2819	77.1691	43.5606	81.4089	26.0782	98.0416	14.9067											97.554	74.0556	-0.01967
583	74.7858	53.541	77.3587	43.8152	81.5741	26.2769	98.0771	15.0372											101.668	74.2607	0.02188
584	75.0239	53.8261	77.5849	44.0917	81.7781	26.4894	98.16	15.176											106.52	74.501	0.070917
585	75.2997	54.1392	77.8501	44.3916	82.0232	26.717	98.2927	15.3238											111.655	74.7789	0.12283
586	75.6108	54.4786	78.1517	44.7138	82.3064	26.9588	98.4713	15.4804											116.438	75.0917	0.17121
587	75.9497	54.8392	78.482	45.054	82.6198	27.2127	98.6861	15.6442											120.237	75.4322	0.20966
588	76.3057	55.2133	78.8298	45.4061	82.9514	27.4747	98.9227	15.8134											122.596	75.7897	0.23354
589	76.6664	55.5922	79.1824	45.7628	83.288	27.7407	99.165	15.9853											123.359	76.1519	0.24126
590	77.021	55.9678	79.5285	46.1177	83.6175	28.0067	99.3989	16.1577											122.702	76.5081	0.23461
591	77.3617	56.3345	79.8602	46.4659	83.9318	28.2698	99.6148	16.329											121.063	76.8505	0.21802
592	77.685	56.6897	80.1738	46.8053	84.2271	28.5286	99.8081	16.4984											118.985	77.1757	0.19699
593	77.9912	57.0333	80.4697	47.136	84.5036	28.783	99.9794	16.6658											116.945	77.4838	0.17634
594	78.2825	57.367	80.7502	47.459	84.7637	29.0339	100.132	16.8316											115.196	77.7771	0.15865
595	78.5609	57.6921	81.0173	47.7755	85.0099	29.2819	100.268	16.9963											113.719	78.0577	0.14371
596	78.8266	58.0087	81.2712	48.0856	85.2422	29.5269	100.388	17.1598											112.265	78.3256	0.129
597	79.077	58.3147	81.5094	48.3876	85.458	29.768	100.49	17.3214											110.496	78.5784	0.11111
598	79.3077	58.6069	81.7272	48.6786	85.6525	30.0032	100.567	17.4802											108.162	78.8116	0.087512
599	79.5139	58.8815	81.9199	48.9555	85.8206	30.2306	100.614	17.635											105.241	79.0204	0.057992
600	79.693	59.1364	82.0846	49.2165	85.9596	30.4491	100.628	17.785	149.252	9.95017									101.99	79.2023	0.025139
601	80.0092	59.4938	82.3905	49.5634	86.2464	30.7218	100.815	17.9673	148.805	10.0601									119.211	79.5205	0.19927
602	80.258	59.8019	82.627	49.8699	86.4605	30.9705	100.918	18.136	148.245	10.1627									111.017	79.7717	0.11638
603	80.4441	60.0637	82.7989	50.1382	86.6071	31.1964	100.943	18.292	147.583	10.2583									103.382	79.9605	0.039204
604	80.579	60.2875	82.9182	50.3752	86.6989	31.4036	100.905	18.4374	146.843	10.3483									97.1916	80.0985	-0.02333
605	80.6764	60.4832	82.999	50.5891	86.7505	31.5972	100.822	18.5753	146.052	10.4341									92.6472	80.1992	-0.06921
606	80.7455	60.6576	83.0508	50.7853	86.772	31.7803	100.705	18.7075	145.227	10.517									89.2355	80.2717	-0.10364
607	80.7877	60.8116	83.0751	50.9647	86.7651	31.9535	100.557	18.8342	144.371	10.597									85.9773	80.3175	-0.13651
608	80.7964	60.9399	83.065	51.1226	86.7225	32.1138	100.37	18.9536	143.474	10.673									81.8551	80.3299	-0.17808
609	80.7598	61.0334	83.0085	51.2515	86.632	32.2562	100.128	19.0629	142.516	10.7435									76.2677	80.2973	-0.2344
610	80.6676	61.0841	82.8951	51.3443	86.4823	32.3762	99.8208	19.1592	141.481	10.8068									69.3286	80.2093	-0.3043
611	80.5165	61.0891	82.7215	51.3986	86.2703	32.4721	99.4438	19.2414	140.364	10.8623									61.9026	80.0627	-0.37905
612	80.3144	61.0541	82.4958	51.4189	86.0044	32.5466	99.0073	19.3112	139.181	10.9109									55.3602	79.8654	-0.44486
613	80.0807	60.9936	82.2378	51.4175	85.7055	32.6072	98.5356	19.3728	137.966	10.9549									51.1298	79.6366	-0.48739
614	79.8423	60.9279	81.9753	51.4113	85.4024	32.6647	98.0617	19.4327	136.766	10.9981									50.2155	79.403	-0.49658
615	79.6273	60.8787	81.7372	51.4186	85.1253	32.7307	97.6203	19.4979	135.628	11.0443									52.8429	79.1927	-0.47017
616	79.4583	60.8634	81.5466	51.4544	84.8981	32.8149	97.2386	19.574	134.588	11.0968									58.364	79.0281	-0.41465
617	79.3472	60.8913	81.4156	51.5265	84.7333	32.9223	96.9305	19.6642	133.664	11.1575									65.4548	78.9209	-0.3433
618	79.2931	60.9623	81.3433	51.6349	84.63	33.0532	96.6945	19.7687	132.852	11.2264									72.5257	78.8705	-0.2721
619	79.2844	61.0675	81.3176	51.7724	84.5756	33.2031	96.5159	19.8848	132.129	11.3021									78.1897	78.8651	-0.21503
620	79.3031	61.1933	81.3202	51.9275	84.5507	33.3647	96.3725	20.0084	131.466	11.3821									81.6389	78.887	-0.18026
621	79.3307	61.3258	81.3322	52.0883	84.5359	33.5304	96.2418	20.1348	130.829	11.464									82.7914	78.9178	-0.16864
622	79.3535	61.4541	81.3393	52.2456	84.5161	33.6944	96.1069	20.2606	130.196	11.5457									82.2013	78.9437	-0.17459
623	79.3647	61.573	81.3346	52.395	84.4844	33.8538	95.9597	20.3839	129.555	11.6261									80.7651	78.9581	-0.18907
624	79.3647	61.6827	81.3186	52.5367	84.4412	34.0085	95.8007	20.5048	128.908	11.7054									79.3614	78.9613	-0.20322
625	79.3582	61.7869	81.296	52.6737	84.3915	34.1607	95.6357	20.6245	128.262	11.7842									78.5499	78.9581	-0.2114
626	79.3508	61.8899	81.2727	52.8097	84.3412	34.3126	95.4714	20.7445	127.626	11.8633									78.4278	78.9539	-0.21263
627	79.3455	61.994	81.2517	52.9467	84.2935	34.4655	95.3114	20.8653	127.005	11.9431									78.6818	78.9517	-0.21007
628	79.341	62.0983	81.2316	53.0839	84.247	34.6189	95.1541	20.9869	126.395	12.0234									78.7791	78.9504	-0.20909
629	79.3321	62.1985	81.2071	53.2176	84.1962	34.7705	94.9931	21.1077	125.789	12.1035									78.2155	78.9446	-0.21477
630	79.3113	62.2889	81.1706	53.3429	84.1332	34.9169	94.8198	21.2257	125.175	12.1822									76.7122	78.9269	-0.22992
631	79.2716	62.3638	81.1149	53.4549	84.0506	35.055	94.6256	21.339	124.541	12.2584									74.2996	78.8904	-0.25423
632	79.2082	62.4194	81.0351	53.5503	83.9433	35.1824	94.4051	21.446	123.881	12.3311									71.2668	78.8303	-0.28478
633	79.1197	62.4544	80.9298	53.6279	83.8098	35.2983	94.1567	21.5464	123.193	12.4002									68.0216	78.7452	-0.31746
634	79.0076	62.4698	80.8005	53.6886	83.6519	35.4032	93.8823	21.6403	122.479	12.4657									64.9263	78.6366	-0.34862
635	78.8747	62.4679	80.6502	53.7342	83.4726	35.4982	93.5855	21.7283	121.745	12.528									62.1699	78.5073	-0.37636
636	78.7241	62.4509	80.4819	53.7664	83.2749	35.5845	93.2698	21.8112	120.995	12.5874									59.7369	78.3602	-0.40084
637	78.557	62.4197	80.297	53.7863	83.0605	35.6625	92.937	21.8893	120.231	12.6441									57.4563	78.1967	-0.42378
638	78.3733	62.3742	80.0954	53.7935	82.829	35.732	92.5868	21.9622	119.453	12.698									55.1215	78.0167	-0.44726
639	78.172	62.3134	79.8759	53.7871	82.5795	35.7924	92.2182	22.0298	118.66	12.7489									52.6151	77.819	-0.47246
640	77.9524	62.2367	79.6379	53.7668	82.3114	35.8434	91.8305	22.0916	117.851	12.7966									49.9986	77.6031	-0.49876
641	77.7159	62.1453	79.383	53.7332	82.026	35.8853	91.4254	22.1479	117.028	12.8412									47.5247	77.3704	-0.52362
642	77.467	62.0426	79.1156	53.6895	81.7282	35.9201	91.0083	22.1999	116.198	12.8834									45.5848	77.1253	-0.54311
643	77.2131	61.9344	78.8434	53.6406	81.4258	35.9513	90.5877	22.2497	115.372	12.9244									44.5863	76.8751	-0.55314
644	76.9638	61.8286	78.576	53.5934	81.1288	35.9832	90.175	22.3001	114.563	12.9657									44.8213	76.6295	-0.55078
645	76.729	61.7331	78.3237	53.5546	80.8477	36.0206	89.7816	22.3538	113.787	13.0092									46.3582	76.3982	-0.53534
646	76.5168	61.6546	78.0946	53.5302	80.591	36.0674	89.4169	22.4136	113.055	13.0561									48.9956	76.1895	-0.50884
647	76.3319	61.5969	77.8937	53.5236	80.3636	36.126	89.0862	22.4807	112.372	13.1076									52.2948	76.0078	-0.47568
648	76.1746	61.5606	77.7211	53.5352	80.1658	36.1968	88.7897	22.5556	111.739	13.1636									55.6884	75.8537	-0.44156
649	76.0412	61.5425	77.573	53.5625	79.9935	36.2782	88.5227	22.6373	111.148	13.2237									58.6265	75.7233	-0.41201
650	75.9249	61.5375	77.4425	53.6009	79.8396	36.3671	88.2773	22.7238	110.591	13.2869									60.7259	75.6099	-0.39089
651	75.8183	61.5395	77.3221	53.6452	79.6964	36.46	88.0448	22.8131	110.054	13.3517									61.8648	75.5061	-0.37943
652	75.7152	61.5436	77.2053	53.6911	79.5572	36.5541	87.8178	22.9033	109.53	13.4173									62.2027	75.4058	-0.37603
653	75.6123	61.5471	77.0889	53.7364	79.4186	36.6478	87.5926	22.9935	109.013	13.4829									62.1083	75.3056	-0.37698
654	75.5098	61.5501	76.9731	53.781	79.2808	36.7411	87.3693	23.0836	108.504	13.5487									62.0338	75.2058	-0.37773
655	75.4106	61.555	76.8607	53.8272	79.1468	36.8354	87.1513	23.1746	108.005	13.6151									62.3548	75.1093	-0.3745
656	75.319	61.5655	76.7563	53.878	79.0213	36.933	86.9435	23.2679	107.524	13.6831									63.2551	75.0204	-0.36544
657	75.239	61.5847	76.6637	53.9362	78.9081	37.0358	86.7504	23.3646	107.065	13.7532									64.6819	74.9429	-0.35108
658	75.1725	61.6143	76.5851	54.0035	78.8095	37.1448	86.5742	23.4656	106.632	13.826									66.3966	74.8789	-0.33382
659	75.1193	61.6543	76.5201	54.0797	78.7251	37.2601	86.4145	23.5708	106.222	13.9014									68.0921	74.8281	-0.31675
660	75.0774	61.7029	76.4667	54.1634	78.6528	37.3808	86.2689	23.6796	105.834	13.9792									69.5331	74.7885	-0.30224
661	75.0443	61.7583	76.4224	54.253	78.5901	37.5056	86.1345	23.7914	105.463	14.0589									70.6721	74.7577	-0.29077
662	75.019	61.8195	76.3861	54.3476	78.5358	37.6342	86.0101	23.9059	105.108	14.1404									71.668	74.7346	-0.28074
663	75.0026	61.8876	76.3589	54.4482	78.4909	37.7671	85.8968	24.0234	104.77	14.2238									72.8255	74.7204	-0.26908
664	74.9985	61.9656	76.3444	54.5574	78.4593	37.9062	85.7987	24.1452	104.453	14.31									74.4624	74.7184	-0.25259
665	75.0117	62.0573	76.3475	54.6788	78.446	38.054	85.7212	24.2729	104.165	14.4									76.7569	74.7337	-0.22947
666	75.0466	62.1668	76.3728	54.8157	78.4555	38.213	85.6693	24.4081	103.91	14.4945									79.661	74.7705	-0.2002
667	75.1056	62.2959	76.4227	54.9701	78.4904	38.3846	85.6456	24.5517	103.692	14.5944									82.9005	74.8314	-0.16754
668	75.1881	62.4445	76.4966	55.1417	78.55	38.5685	85.6493	24.7037	103.51	14.6995									86.0784	74.9156	-0.13549
669	75.2908	62.6097	76.5911	55.3281	78.6309	38.7634	85.6766	24.8632	103.358	14.8092									88.8341	75.02	-0.10769
670	75.4093	62.7879	76.7016	55.5261	78.7282	38.9669	85.7222	25.0287	103.231	14.9229									90.9984	75.1401	-0.08585
671	75.5395	62.976	76.8241	55.733	78.838	39.1772	85.7816	25.1991	103.121	15.0398									92.6511	75.2719	-0.06917
672	75.6797	63.1724	76.9568	55.9475	78.9582	39.3934	85.8528	25.3738	103.028	15.1596									94.0648	75.4136	-0.0549
673	75.8303	63.3775	77.1001	56.1699	79.0893	39.6159	85.936	25.5531	102.951	15.2825									95.5357	75.5657	-0.04005
674	75.9924	63.5924	77.2551	56.4011	79.2326	39.8452	86.0326	25.7374	102.891	15.4087									97.1668	75.7293	-0.02358
675	76.1654	63.8164	77.4211	56.6407	79.3871	40.0811	86.1417	25.9266	102.848	15.5381									98.6977	75.9036	-0.00812
676	76.3433	64.0447	77.5922	56.8843	79.5468	40.3205	86.2567	26.1187	102.814	15.6696									99.469	76.0829	-0.00033
677	76.5133	64.2666	77.7553	57.1224	79.6984	40.5567	86.363	26.3093	102.77	15.8006									98.567	76.2543	-0.00944
678	76.6559	64.4655	77.8905	57.3402	79.8215	40.7792	86.4386	26.4915	102.691	15.9269									95.1148	76.3984	-0.0443
679	76.7478	64.6216	77.9742	57.5202	79.8919	40.9753	86.4576	26.6572	102.547	16.0435									88.6329	76.492	-0.10972
680	76.7677	64.7169	77.9848	57.646	79.8874	41.1331	86.3961	26.7984	102.31	16.1457									79.3356	76.5138	-0.20348
681	76.7023	64.7397	77.909	57.7072	79.7945	41.2449	86.2395	26.9099	101.962	16.2303									68.2451	76.4506	-0.31521
682	76.552	64.6901	77.747	57.7035	79.6136	41.3103	85.9887	26.9913	101.507	16.2968									57.0705	76.3027	-0.42766
683	76.3328	64.5812	77.515	57.6466	79.3614	41.3372	85.6618	27.0477	100.965	16.3484									47.8293	76.086	-0.52056
684	76.0742	64.4379	77.2434	57.5585	79.0687	41.3414	85.2924	27.0891	100.376	16.391									42.3471	75.8302	-0.57563
685	75.8139	64.292	76.9701	57.4676	78.7747	41.3431	84.9225	27.1289	99.7912	16.4327									41.7406	75.5726	-0.58172
686	75.5893	64.1752	76.7332	57.4023	78.5181	41.3627	84.5941	27.1804	99.2583	16.4816									46.0984	75.3505	-0.53795
687	75.4297	64.1127	76.5624	57.3852	78.3294	41.4168	84.3396	27.2547	98.8152	16.5443									54.4234	75.1931	-0.45428
688	75.3504	64.1178	76.4733	57.4284	78.2244	41.5143	84.1761	27.3577	98.4813	16.6247									64.9064	75.1159	-0.34882
689	75.3509	64.1904	76.4652	57.532	78.2024	41.6556	84.1024	27.4898	98.2547	16.7231									75.4202	75.1181	-0.24294
690	75.4168	64.3184	76.5236	57.6852	78.2485	41.8331	84.1023	27.6463	98.1158	16.8365									84.0934	75.1856	-0.15551
691	75.5253	64.4826	76.6252	57.8709	78.3389	42.0347	84.1501	27.8191	98.034	16.9602									89.7796	75.2955	-0.09815
692	75.6523	64.6625	76.7455	58.0709	78.4484	42.247	84.2188	27.9997	97.9779	17.0889									92.3044	75.4238	-0.07267
693	75.7792	64.8423	76.8659	58.2709	78.558	42.46	84.2878	28.1812	97.9233	17.2186									92.4005	75.5521	-0.0717
694	75.8977	65.015	76.9777	58.4646	78.659	42.6688	84.3477	28.3605	97.8594	17.3473									91.3978	75.672	-0.08182
695	76.0106	65.1827	77.0838	58.6539	78.7542	42.8749	84.4017	28.5385	97.7899	17.4756									90.7458	75.7862	-0.0884
696	76.1288	65.355	77.1955	58.8475	78.8551	43.0846	84.4621	28.7195	97.7288	17.606									91.5454	75.9058	-0.08033
697	76.2668	65.5442	77.3271	59.0564	78.9764	43.3061	84.5446	28.9088	97.6946	17.7419									94.2203	76.0451	-0.05333
698	76.4361	65.7604	77.4906	59.2898	79.1303	43.5461	84.662	29.1112	97.7016	17.8862									98.4205	76.2156	-0.01092
699	76.6411	66.0073	77.6901	59.5511	79.321	43.8073	84.819	29.3284	97.7551	18.0401									103.173	76.4217	0.037086
700	76.876	66.2804	77.9201	59.8362	79.5428	44.0868	85.0093	29.5586	97.8476	18.2024	149.252	9.95017							107.203	76.6576	0.077815
701	77.2739	66.6945	78.3152	60.2491	79.9331	44.4615	85.3796	29.8536	98.1472	18.4051	148.941	10.0694							128.372	77.0561	0.29203
702	77.5747	67.0252	78.6118	60.5872	80.2228	44.7821	85.6422	30.1131	98.3231	18.5866	148.453	10.1773							116.042	77.3577	0.16721
703	77.7863	67.2793	78.818	60.8561	80.4203	45.0524	85.8064	30.3396	98.3867	18.7482	147.808	10.2745							104.782	77.5704	0.053347
704	77.9199	67.4658	78.9453	61.0642	80.5371	45.2782	85.8848	30.5369	98.3527	18.8921	147.03	10.3622							94.9335	77.7053	-0.04613
705	77.9879	67.5954	79.006	61.2207	80.5863	45.4662	85.8912	30.7092	98.2375	19.021	146.147	10.4418							86.6316	77.7748	-0.12991
706	78.0022	67.6782	79.0125	61.3349	80.5801	45.623	85.8392	30.8607	98.057	19.1374	145.185	10.5148							79.8287	77.7907	-0.19851
707	77.9741	67.7237	78.976	61.4151	80.5304	45.7547	85.7411	30.9957	97.8256	19.2437	144.164	10.5824							74.3989	77.7644	-0.25323
708	77.9141	67.7409	78.9073	61.4695	80.4478	45.8671	85.6086	31.1179	97.5568	19.3424	143.107	10.6459							70.269	77.7061	-0.29483
709	77.8332	67.7394	78.8176	61.5067	80.3439	45.9666	85.454	31.2316	97.2646	19.436	142.033	10.7068							67.517	77.627	-0.32254
710	77.7442	67.7303	78.7198	61.5368	80.232	46.0607	85.2914	31.3418	96.9652	19.5277	140.967	10.7668							66.3916	77.5399	-0.33387
711	77.6624	67.7268	78.6293	61.5718	80.1277	46.1584	85.1375	31.4546	96.6776	19.6213	139.935	10.8279							67.2151	77.4599	-0.32558
712	77.6045	67.7436	78.5631	61.6249	80.0482	46.2696	85.0106	31.577	96.4223	19.721	138.966	10.8926							70.2014	77.4037	-0.29551
713	77.5862	67.7944	78.537	61.709	80.0098	46.4041	84.9276	31.7155	96.2186	19.8312	138.086	10.9631							75.2455	77.387	-0.2447
714	77.6187	67.8893	78.5624	61.833	80.0239	46.5688	84.9008	31.875	96.0797	19.9547	137.312	11.0413							81.7689	77.421	-0.17895
715	77.7048	68.0309	78.6422	61.9996	80.0934	46.7658	84.9331	32.0572	96.0089	20.0929	136.648	11.1277							88.7042	77.5084	-0.109
716	77.8367	68.2124	78.7682	62.2027	80.2101	46.9908	85.0156	32.2591	95.9958	20.2438	136.077	11.2214							94.6413	77.6414	-0.04908
717	77.995	68.4171	78.921	62.427	80.3541	47.2323	85.1273	32.473	96.0163	20.4027	135.562	11.3198							98.1363	77.8009	-0.01379
718	78.152	68.6207	79.0726	62.6504	80.4969	47.4738	85.2378	32.6875	96.0362	20.5625	135.056	11.4189							98.0858	77.959	-0.0143
719	78.2766	68.7958	79.1913	62.8478	80.6063	47.696	85.3131	32.8894	96.0173	20.7147	134.505	11.5141							94.0668	78.0848	-0.05488
720	78.3412	68.918	79.2495	62.997	80.654	47.8819	85.3235	33.0667	95.9263	20.852	133.863	11.6011							86.5285	78.1508	-0.13095
721	78.3288	68.9721	79.2297	63.0838	80.6226	48.0206	85.2504	33.2118	95.7427	20.9692	133.102	11.6772							76.7549	78.1399	-0.22949
722	78.2369	68.9556	79.1296	63.1059	80.5096	48.1099	85.0916	33.323	95.4644	21.0653	132.223	11.7416							66.5833	78.0497	-0.33194
723	78.0785	68.8798	78.9624	63.0733	80.3283	48.1573	84.8612	33.4053	95.1075	21.1432	131.248	11.7961							57.9465	77.8931	-0.41885
724	77.8782	68.7662	78.7529	63.0059	80.1043	48.1775	84.5863	33.4687	94.7027	21.2095	130.221	11.8442							52.3634	77.6948	-0.47499
725	77.6658	68.641	78.5312	62.9273	79.8681	48.1888	84.2992	33.5259	94.2862	21.2718	129.191	11.8902							50.5269	77.4842	-0.49345
726	77.468	68.5279	78.3245	62.8595	79.6472	48.2079	84.029	33.5884	93.8905	21.3377	128.203	11.9382							52.1386	77.2884	-0.47725
727	77.3023	68.4423	78.1503	62.8166	79.4595	48.2456	83.7943	33.664	93.5363	21.412	127.285	11.9911							56.0265	77.1244	-0.43816
728	77.1729	68.3883	78.0128	62.8023	79.3094	48.305	83.5999	33.7547	93.2287	21.4961	126.441	12.0496							60.535	76.9966	-0.39281
729	77.0717	68.3585	77.904	62.8101	79.1885	48.3811	83.4367	33.8572	92.9573	21.5879	125.657	12.1126							64.0411	76.897	-0.35753
730	76.9821	68.3386	77.807	62.8266	79.0798	48.4638	83.2868	33.9645	92.7022	21.683	124.904	12.1775							65.438	76.809	-0.34347
731	76.8856	68.3119	77.7031	62.8366	78.9641	48.5413	83.1301	34.0683	92.4409	21.7761	124.154	12.2415							64.4315	76.714	-0.3536
732	76.768	68.2658	77.5779	62.8286	78.8269	48.6046	82.9511	34.1622	92.1563	21.8631	123.381	12.3021							61.5627	76.598	-0.38247
733	76.6239	68.1955	77.4259	62.798	78.6628	48.6501	82.7443	34.2437	91.8422	21.9423	122.579	12.3586							57.9554	76.4555	-0.41876
734	76.4577	68.1049	77.2518	62.7484	78.4762	48.6804	82.5145	34.3145	91.5041	22.0148	121.755	12.4114							54.8878	76.2909	-0.44961
735	76.2813	68.0045	77.0675	62.6894	78.2794	48.7031	82.2744	34.3799	91.1562	22.084	120.928	12.4624							53.3402	76.1162	-0.46517
736	76.1093	67.9072	76.8877	62.633	78.0873	48.7273	82.0398	34.4464	90.8158	22.154	120.12	12.5139							53.6744	75.9458	-0.46181
737	75.9531	67.8234	76.724	62.5886	77.9117	48.7606	81.8231	34.5192	90.4967	22.2282	119.349	12.568							55.5511	75.7912	-0.44294
738	75.8178	67.7575	76.5814	62.5606	77.7577	48.8062	81.6295	34.6009	90.2045	22.3082	118.623	12.6255							58.1095	75.6574	-0.41721
739	75.7005	67.7072	76.4571	62.5466	77.6224	48.8625	81.4559	34.6901	89.9357	22.3934	117.935	12.686							60.3203	75.5416	-0.39497
740	75.5923	67.6644	76.3421	62.5394	77.4966	48.9238	81.2928	34.783	89.6798	22.481	117.272	12.7481							61.3908	75.4348	-0.3842
741	75.4826	67.6198	76.2255	62.5301	77.3694	48.9832	81.1286	34.8746	89.4238	22.5681	116.617	12.81							61.0558	75.3265	-0.38757
742	75.3635	67.5661	76.0996	62.5123	77.2328	49.0357	80.955	34.9613	89.1586	22.6521	115.957	12.8703							59.6802	75.2088	-0.40141
743	75.2338	67.5024	75.9631	62.4849	77.0855	49.0803	80.7706	35.0425	88.8828	22.7328	115.29	12.9288							58.1244	75.0806	-0.41706
744	75.1002	67.4346	75.8227	62.4534	76.9344	49.1214	80.5826	35.1212	88.6042	22.812	114.627	12.9866							57.4464	74.9484	-0.42388
745	74.9761	67.3746	75.6919	62.429	76.7931	49.1677	80.4054	35.2036	88.3386	22.8938	113.987	13.0461							58.538	74.8256	-0.4129
746	74.8777	67.3373	75.5871	62.4252	76.6784	49.23	80.2563	35.2976	88.1051	22.9833	113.396	13.11							61.833	74.7285	-0.37975
747	74.82	67.3362	75.5235	62.4549	76.6056	49.3185	80.1514	35.4105	87.921	23.0853	112.874	13.1813							67.1714	74.6721	-0.32602
748	74.8128	67.3801	75.5109	62.5261	76.5845	49.4398	80.101	35.5471	87.7975	23.2031	112.435	13.2618							73.8529	74.666	-0.25873
749	74.8579	67.471	75.5513	62.6409	76.6172	49.5956	80.107	35.7089	87.7366	23.3376	112.081	13.352							80.8484	74.7122	-0.18823
750	74.9495	67.6035	75.6385	62.7944	76.6974	49.7822	80.1629	35.8933	87.7308	23.4873	111.802	13.4512							87.0786	74.8047	-0.1254
751	75.0752	67.7667	75.76	62.9763	76.8125	49.9917	80.2553	36.0946	87.7655	23.6486	111.577	13.5572							91.6841	74.9312	-0.07893
752	75.219	67.9463	75.8999	63.1735	76.9463	50.2136	80.3674	36.3056	87.8219	23.8166	111.384	13.6674							94.1946	75.0758	-0.05359
753	75.365	68.1278	76.0421	63.3726	77.0823	50.4375	80.4818	36.5184	87.8814	23.9864	111.197	13.7789							94.5908	75.2226	-0.04959
754	75.5001	68.2994	76.1732	63.5626	77.2071	50.6544	80.5848	36.7268	87.9287	24.1537	110.998	13.8893							93.2574	75.3585	-0.06305
755	75.6162	68.4539	76.2852	63.7366	77.3127	50.8588	80.6677	36.9267	87.9545	24.3159	110.775	13.9971							90.8617	75.4755	-0.08723
756	75.7115	68.5893	76.3763	63.8929	77.397	51.0495	80.7285	37.117	87.9567	24.4722	110.525	14.1017							88.2007	75.5717	-0.11408
757	75.7899	68.7093	76.4502	64.0348	77.464	51.2288	80.7715	37.2995	87.9399	24.6238	110.256	14.2039							86.0486	75.6509	-0.13579
758	75.8598	68.8215	76.5157	64.1694	77.5225	51.4024	80.8058	37.4784	87.9142	24.7735	109.978	14.3052							85.0146	75.7218	-0.14622
759	75.9325	68.936	76.584	64.3061	77.5839	51.5779	80.8431	37.6589	87.8923	24.9246	109.709	14.4077							85.429	75.7954	-0.14204
760	76.0186	69.0625	76.6658	64.4541	77.659	51.7626	80.895	37.8467	87.8868	25.081	109.463	14.5134							87.261	75.8824	-0.12356
761	76.1258	69.2082	76.769	64.6198	77.7558	51.9619	80.9696	38.0455	87.9063	25.2451	109.251	14.6239							90.1046	75.9905	-0.09487
762	76.2563	69.3748	76.8956	64.8052	77.8763	52.1772	81.069	38.2566	87.9531	25.4179	109.077	14.7398							93.2327	76.1217	-0.0633
763	76.4052	69.5582	77.0408	65.0063	78.0157	52.4055	81.1881	38.4778	88.0216	25.598	108.931	14.8602							95.7388	76.2714	-0.038
764	76.561	69.7479	77.193	65.2134	78.1622	52.6389	81.3147	38.7033	88.0986	25.7814	108.799	14.9829							96.7549	76.4279	-0.02774
765	76.7077	69.9293	77.336	65.4127	78.2994	52.8666	81.4318	38.9252	88.1655	25.9629	108.656	15.1048							95.6912	76.5754	-0.03848
766	76.8285	70.087	77.4529	65.5899	78.4102	53.0765	81.5214	39.1345	88.2031	26.1366	108.48	15.2225							92.4282	76.697	-0.07142
767	76.9098	70.2086	77.5301	65.7333	78.4808	53.2594	81.5694	39.3244	88.1961	26.2978	108.252	15.3332							87.4058	76.7792	-0.1221
768	76.9456	70.2884	77.5613	65.8375	78.5049	53.4105	81.5693	39.4911	88.1376	26.4439	107.964	15.4354							81.5556	76.8159	-0.1811
769	76.9389	70.3291	77.5498	65.905	78.4859	53.5319	81.5246	39.6362	88.0314	26.5758	107.621	15.5296							76.0811	76.8103	-0.23628
770	76.902	70.3419	77.5079	65.9461	78.4361	53.6317	81.4482	39.7654	87.8918	26.6974	107.24	15.618							72.1415	76.7744	-0.27597
771	76.853	70.3432	77.4538	65.9763	78.3741	53.7224	81.3593	39.8881	87.7394	26.815	106.848	15.7042							70.5261	76.7265	-0.29224
772	76.8114	70.3508	77.4072	66.0124	78.3198	53.8177	81.2786	40.0143	87.5966	26.9351	106.471	15.7922							71.4317	76.6859	-0.28312
773	76.7928	70.3793	77.3839	66.0678	78.2891	53.9287	81.2227	40.1524	87.4811	27.0636	106.131	15.8853							74.3969	76.6683	-0.25325
774	76.8054	70.436	77.392	66.1496	78.2902	54.0612	81.2001	40.3067	87.402	27.2033	105.838	15.9853							78.4338	76.6819	-0.21257
775	76.8477	70.5197	77.43	66.2566	78.3216	54.2143	81.209	40.4767	87.3574	27.354	105.589	16.092							82.3005	76.725	-0.17359
776	76.9091	70.6208	77.4874	66.3799	78.3727	54.3808	81.2385	40.657	87.3354	27.5122	105.37	16.2034							84.8381	76.7873	-0.148
777	76.9734	70.7244	77.5477	66.5055	78.4267	54.5493	81.2712	40.8392	87.3173	27.672	105.159	16.3161							85.2614	76.8524	-0.14373
778	77.0224	70.8136	77.5926	66.6176	78.4652	54.7067	81.2879	41.0135	87.2825	27.8269	104.93	16.4262							83.3309	76.9022	-0.1632
779	77.0404	70.8742	77.6063	66.7026	78.4722	54.8419	81.2723	41.1714	87.2135	27.971	104.662	16.5302							79.3614	76.9211	-0.20322
780	77.0176	70.897	77.579	66.7518	78.4378	54.9477	81.2139	41.3073	87.0991	28.1006	104.343	16.6259							74.0842	76.8993	-0.2564
781	76.9515	70.8794	77.508	66.763	78.3593	55.0218	81.1101	41.4196	86.9367	28.2144	103.97	16.7124							68.4169	76.8341	-0.31348
782	76.8459	70.8251	77.3974	66.7393	78.2408	55.0669	80.9652	41.5101	86.7309	28.3135	103.548	16.7905							63.2153	76.7297	-0.36584
783	76.7096	70.742	77.2559	66.6882	78.0912	55.089	80.7884	41.5831	86.4918	28.4008	103.089	16.8618							59.0808	76.5945	-0.40744
784	76.5531	70.6398	77.0941	66.6188	77.9211	55.0955	80.5908	41.6443	86.2312	28.4802	102.609	16.9285							56.2691	76.4391	-0.43572
785	76.3863	70.5275	76.9219	66.5396	77.7407	55.0934	80.3828	41.6988	85.9603	28.5551	102.12	16.9928							54.7158	76.2734	-0.45134
786	76.2168	70.4121	76.7471	66.4572	77.5577	55.0882	80.1725	41.7508	85.6877	28.6284	101.632	17.0561							54.1459	76.105	-0.45707
787	76.0495	70.2983	76.5746	66.376	77.3772	55.0834	79.9649	41.8029	85.4189	28.7018	101.153	17.1198							54.2205	75.9388	-0.45632
788	75.8873	70.1886	76.4072	66.2984	77.2018	55.0811	79.7631	41.8567	85.157	28.7766	100.685	17.1843							54.667	75.7776	-0.45183
789	75.7316	70.0845	76.2466	66.2258	77.0334	55.0825	79.5688	41.9132	84.9038	28.8532	100.23	17.2501							55.3343	75.623	-0.44512
790	75.5838	69.9871	76.0938	66.1593	76.873	55.0885	79.383	41.9731	84.6605	28.9322	99.7904	17.3175							56.1716	75.4762	-0.4367
791	75.4446	69.8973	75.9498	66.0996	76.7215	55.0998	79.2068	42.0368	84.4281	29.0141	99.3665	17.3867							57.1322	75.338	-0.42704
792	75.3136	69.8146	75.8141	66.0465	76.5786	55.1161	79.0396	42.1042	84.2061	29.0986	98.9577	17.4577							58.0558	75.208	-0.41775
793	75.1879	69.7363	75.6838	65.9972	76.4411	55.1352	78.8783	42.1738	83.9909	29.1846	98.5598	17.5298							58.5887	75.0833	-0.41239
794	75.0603	69.6559	75.5516	65.9458	76.3019	55.1521	78.7155	42.2414	83.7748	29.2695	98.1636	17.6014							58.194	74.9567	-0.41636
795	74.9195	69.5628	75.4062	65.882	76.1493	55.1583	78.5392	42.3008	83.545	29.3488	97.7541	17.6697							56.2711	74.8169	-0.4357
796	74.751	69.4435	75.233	65.7932	75.9688	55.1429	78.3343	42.3435	83.2854	29.4165	97.3125	17.7313							52.3793	74.6494	-0.47483
797	74.5403	69.2843	75.0173	65.6664	75.7454	55.0952	78.0855	42.361	82.98	29.4668	96.8203	17.7824							46.4757	74.4396	-0.53416
798	74.277	69.0758	74.7488	65.4923	75.4687	55.0072	77.7822	42.3471	82.6174	29.4952	96.2646	17.8204							39.0934	74.1775	-0.6083
799	73.9595	68.8162	74.4258	65.2695	75.1373	54.8773	77.4227	42.3006	82.196	29.5007	95.6437	17.8445							31.3508	73.8611	-0.686
800	73.5974	68.5144	74.058	65.0062	74.7606	54.7126	77.0172	42.2266	81.7266	29.4867	94.9706	17.8568	149.252	9.95017					24.7623	73.5003	-0.75207
801	73.1822	68.1622	73.6367	64.6946	74.3302	54.5062	76.5566	42.1197	81.1999	29.4495	94.2345	17.8551	147.302	9.95704					16.8548	73.0863	-0.83131
802	72.7812	67.8226	73.2299	64.3945	73.9145	54.3084	76.1115	42.0187	80.6906	29.4161	93.5223	17.8555	145.423	9.96514					18.0826	72.6865	-0.81901
803	72.4209	67.5202	72.8642	64.1293	73.5403	54.1391	75.7097	41.9391	80.228	29.3973	92.8677	17.8647	143.665	9.97818					23.0384	72.3274	-0.76935
804	72.1204	67.2728	72.5586	63.9159	73.227	54.0128	75.3709	41.8922	79.8331	29.4013	92.2944	17.8878	142.061	9.99895					30.7506	72.0279	-0.69202
805	71.8853	67.086	72.3189	63.7597	72.9802	53.9341	75.1008	41.8818	79.5117	29.4308	91.8089	17.9264	140.617	10.0285					39.4161	71.7938	-0.60506
806	71.7056	66.9503	72.1351	63.6519	72.7899	53.8958	74.8891	41.9026	79.2527	29.482	91.3978	17.9783	139.311	10.0655					46.827	71.615	-0.53063
807	71.5573	66.8435	71.9827	63.5713	72.6314	53.88	74.7104	41.9406	79.0292	29.5455	91.0298	18.0378	138.091	10.1068					50.9726	71.4674	-0.48897
808	71.4079	66.7354	71.8294	63.4892	72.472	53.8626	74.531	41.9771	78.8054	29.608	90.6636	18.0968	136.894	10.148					50.6384	71.3189	-0.49233
809	71.2254	66.5959	71.6429	63.3771	72.2792	53.8191	74.3174	41.9931	78.5461	29.656	90.2586	18.1471	135.658	10.1843					45.7928	71.1373	-0.54102
810	70.987	66.4036	71.4001	63.2144	72.0297	53.7322	74.0458	41.9749	78.2261	29.6797	89.7861	18.1825	134.341	10.2123					37.637	70.8998	-0.62292
811	70.685	66.1513	71.0934	62.9942	71.7158	53.5957	73.7084	41.9174	77.8373	29.6755	89.2372	18.2009	132.931	10.2308					28.269	70.5988	-0.71691
812	70.3289	65.8478	70.7324	62.7249	71.3472	53.4165	73.315	41.826	77.3901	29.647	88.624	18.2043	131.447	10.2408					20.0519	70.2438	-0.79928
813	69.9411	65.5139	70.3396	62.4262	70.9466	53.2115	72.8891	41.7136	76.9093	29.6032	87.9753	18.1982	129.933	10.2456					14.8809	69.857	-0.85108
814	69.5492	65.1754	69.9426	62.1228	70.542	53.0015	72.4594	41.5966	76.4253	29.5559	87.3257	18.1898	128.438	10.249					13.5858	69.4661	-0.86405
815	69.1765	64.8544	69.5651	61.8356	70.1571	52.8044	72.0503	41.489	75.9639	29.5149	86.7044	18.1853	127.006	10.2546					15.6777	69.0945	-0.8431
816	68.8348	64.5618	69.2188	61.5751	69.8037	52.6293	71.6739	41.3981	75.5376	29.4855	86.1259	18.1877	125.656	10.2641					19.5349	68.7537	-0.80446
817	68.5204	64.2943	68.9	61.3382	69.4782	52.4736	71.3264	41.3219	75.1425	29.4663	85.5853	18.1964	124.378	10.2771					22.9546	68.4403	-0.77019
818	68.2161	64.0357	68.5915	61.1095	69.163	52.3241	70.9898	41.2501	74.7595	29.4499	85.0607	18.2068	123.141	10.2912					23.9104	68.1369	-0.76061
819	67.8971	63.7628	68.2681	60.8668	68.8331	52.1619	70.6383	41.1677	74.3614	29.4257	84.5211	18.2123	121.899	10.3024					21.2274	67.8187	-0.7875
820	67.5397	63.4532	67.9062	60.5887	68.4644	51.9687	70.2473	41.0601	73.9224	29.3833	83.9374	18.2064	120.609	10.3073					14.9768	67.4622	-0.85012
821	67.1296	63.0936	67.4915	60.2625	68.0425	51.7332	69.802	40.9185	73.4271	29.3161	83.2921	18.185	119.248	10.3033					6.45691	67.0532	-0.93541
822	66.6672	62.6841	67.0241	59.8882	67.5676	51.4555	69.3027	40.7427	72.8756	29.2238	82.5857	18.148	117.817	10.2904					0	66.5917	-1.0224
823	66.1672	62.2386	66.5191	59.4791	67.0549	51.1468	68.765	40.5415	72.2846	29.1129	81.837	18.099	116.343	10.2707					0	66.0928	-1.0889
824	65.6546	61.7805	66.0015	59.0575	66.5295	50.8263	68.2147	40.3299	71.6811	28.9939	81.077	18.0449	114.869	10.248					0	65.5813	-1.119
825	65.1565	61.3353	65.4985	58.6478	66.019	50.515	67.68	40.1248	71.0947	28.879	80.3389	17.993	113.444	10.2264					0	65.0842	-1.1079
826	64.6941	60.9232	65.0315	58.2693	65.5449	50.2296	67.1829	39.9393	70.5486	28.7777	79.6487	17.9494	112.101	10.2096					0	64.6228	-1.0631
827	64.2769	60.553	64.6099	57.9305	65.1167	49.9775	66.7331	39.7796	70.0529	28.6945	79.0176	17.9168	110.856	10.1989					0	64.2065	-1.0022
828	63.9002	60.2204	64.2292	57.6273	64.7297	49.7553	66.3258	39.643	69.6024	28.6276	78.4396	17.8943	109.699	10.194					5.32958	63.8307	-0.94669
829	63.5477	59.9101	63.8728	57.3452	64.3673	49.5506	65.944	39.5197	69.1792	28.57	77.8943	17.8774	108.599	10.1922					8.43244	63.479	-0.91564
830	63.1968	59.6009	63.518	57.0638	64.0067	49.3456	65.5642	39.3956	68.7587	28.5114	77.3538	17.8598	107.517	10.1899					8.01678	63.1289	-0.9198
831	62.8256	59.272	63.1429	56.7632	63.6256	49.1235	65.1639	39.2571	68.3171	28.442	76.7914	17.8353	106.417	10.1838					4.12315	62.7586	-0.95876
832	62.4201	58.9102	62.7333	56.4308	63.2099	48.8729	64.7281	39.0952	67.839	28.3552	76.19	17.7997	105.274	10.1712					0	62.3538	-1.0215
833	61.9772	58.5126	62.2863	56.0638	62.7565	48.5915	64.2542	38.9079	67.3215	28.2496	75.5461	17.752	104.084	10.1517					0	61.9119	-1.0903
834	61.5063	58.088	61.8112	55.6705	62.2749	48.2865	63.7516	38.7009	66.7746	28.1291	74.8713	17.6948	102.864	10.1267					0	61.4419	-1.1457
835	61.0256	57.6536	61.3263	55.2674	61.7835	47.972	63.2393	38.4856	66.2181	28.002	74.1878	17.6332	101.643	10.099					0	60.9621	-1.1725
836	60.5569	57.23	60.8534	54.8743	61.3043	47.6653	62.7398	38.2756	65.6757	27.8783	73.522	17.5734	100.457	10.0723					0	60.4942	-1.1636
837	60.1199	56.8358	60.4125	54.5091	60.8574	47.382	62.2735	38.0836	65.1687	27.7672	72.8976	17.5214	99.3388	10.05					0	60.0581	-1.1212
838	59.7273	56.483	60.0162	54.1832	60.4555	47.1322	61.8536	37.9179	64.7106	27.6748	72.3297	17.4809	98.3069	10.0343					0	59.6662	-1.0562
839	59.3819	56.1745	59.6675	53.8997	60.1016	46.9184	61.483	37.7806	64.3046	27.6028	71.8215	17.4532	97.3651	10.0258					1.57188	59.3216	-0.98428
840	59.0772	55.904	59.3596	53.6523	59.7889	46.7356	61.1546	37.6676	63.9432	27.5482	71.3646	17.4363	96.5007	10.0236					7.79296	59.0175	-0.92204
841	58.7988	55.6583	59.0783	53.4284	59.503	46.5726	60.8539	37.5702	63.6112	27.5047	70.9416	17.4264	95.6897	10.0253					11.7431	58.7398	-0.8825
842	58.5294	55.4205	58.8059	53.212	59.2262	46.4157	60.5627	37.4773	63.2894	27.4642	70.5313	17.4183	94.9027	10.0281					12.7628	58.4709	-0.87229
843	58.2522	55.1751	58.5258	52.988	58.9416	46.2516	60.2637	37.3781	62.9598	27.4189	70.1135	17.407	94.1125	10.029					10.943	58.1944	-0.89051
844	57.9554	54.9108	58.226	52.7457	58.6372	46.0709	59.9446	37.265	62.6097	27.3632	69.674	17.389	93.3001	10.026					7.03852	57.8982	-0.92959
845	57.6342	54.6231	57.9018	52.4806	58.3084	45.8698	59.6006	37.1349	62.2339	27.2946	69.2073	17.3627	92.4581	10.0182					2.23275	57.5777	-0.97767
846	57.2916	54.3146	57.556	52.1953	57.9578	45.6505	59.2347	36.9895	61.8357	27.2144	68.7168	17.3288	91.5914	10.006					0	57.2357	-1.0217
847	56.9366	53.994	57.1979	51.8982	57.5949	45.4202	58.8563	36.8346	61.4247	27.1268	68.2135	17.2901	90.7146	9.99092					0	56.8813	-1.0506
848	56.5821	53.6735	56.8402	51.6008	57.2325	45.1891	58.4787	36.6786	61.0151	27.038	67.7129	17.2504	89.8482	9.97525					0	56.5275	-1.0572
849	56.2414	53.3658	56.4966	51.3156	56.8843	44.968	58.1157	36.53	60.621	26.9544	67.2309	17.2139	89.013	9.96135					0	56.1875	-1.0398
850	55.9264	53.082	56.1787	51.0532	56.562	44.7663	57.7794	36.3967	60.2552	26.8817	66.7813	17.1841	88.2268	9.95134					0	55.873	-1.0009
851	55.6448	52.8297	55.8944	50.8207	56.2737	44.5904	57.4778	36.284	59.926	26.8239	66.3733	17.1638	87.5014	9.94673					5.31759	55.592	-0.94681
852	55.3999	52.612	55.6471	50.6214	56.0225	44.4431	57.2144	36.1941	59.6369	26.7827	66.0107	17.1539	86.8408	9.94822					11.4414	55.3476	-0.88552
853	55.1906	52.4278	55.4355	50.4542	55.8074	44.3236	56.988	36.1265	59.3865	26.7578	65.6919	17.1545	86.2427	9.95572					17.4827	55.1389	-0.82502
854	55.0122	52.2727	55.2549	50.3148	55.6236	44.2282	56.7936	36.0782	59.1698	26.7471	65.4111	17.1641	85.6986	9.96848					22.7561	54.9609	-0.77218
855	54.8572	52.1397	55.0979	50.1966	55.4635	44.1511	56.6235	36.0446	58.9786	26.7471	65.1592	17.1806	85.1965	9.98525					26.7611	54.8063	-0.73203
856	54.7169	52.0204	54.9557	50.0915	55.3183	44.0852	56.4688	36.0201	58.8036	26.7537	64.9259	17.2013	84.7222	10.0045					29.2192	54.6664	-0.70738
857	54.5825	51.9065	54.8193	49.9915	55.179	44.0236	56.3202	35.9987	58.6352	26.7626	64.7004	17.2235	84.2618	10.0246					30.0787	54.5324	-0.69876
858	54.4461	51.7907	54.6811	49.8894	55.0379	43.9599	56.1697	35.9754	58.4651	26.7701	64.4737	17.2447	83.8031	10.0442					29.5313	54.3964	-0.70425
859	54.3025	51.6678	54.5356	49.7805	54.8895	43.8898	56.012	35.9468	58.2875	26.7734	64.2394	17.2633	83.3382	10.0623					28.0077	54.2532	-0.71953
860	54.1501	51.5363	54.3812	49.6631	54.7322	43.8121	55.8452	35.9116	58.1008	26.7717	63.9957	17.2787	82.8643	10.0785					26.1507	54.1012	-0.73815
861	53.9913	51.3985	54.2205	49.5396	54.5685	43.7287	55.672	35.8715	57.9076	26.7663	63.7454	17.2915	82.3854	10.0933					24.7374	53.9428	-0.75232
862	53.8327	51.2609	54.0601	49.4161	54.4052	43.645	55.4993	35.8309	57.7151	26.7603	63.4965	17.3041	81.9116	10.1079					24.5458	53.7847	-0.75424
863	53.6843	51.1326	53.9098	49.3016	54.2521	43.5689	55.337	35.7964	57.5336	26.7588	63.2604	17.3195	81.4576	10.1242					26.1787	53.6366	-0.73787
864	53.5568	51.0242	53.7806	49.206	54.1202	43.5093	55.1965	35.7752	57.375	26.7671	63.05	17.3413	81.0397	10.1442					29.8823	53.5095	-0.70073
865	53.4599	50.9448	53.6821	49.1383	54.0192	43.4742	55.0876	35.774	57.2493	26.7903	62.8763	17.3727	80.6717	10.1699					35.4311	53.4129	-0.64506
866	53.3994	50.8999	53.6201	49.1039	53.955	43.4684	55.0163	35.7967	57.1629	26.8315	62.7461	17.4158	80.362	10.2025					42.124	53.3527	-0.57787
867	53.3755	50.8898	53.5949	49.103	53.9279	43.4921	54.9828	35.8437	57.1158	26.8909	62.6595	17.4708	80.1101	10.2422					48.918	53.329	-0.50962
868	53.3824	50.9091	53.6007	49.1304	53.9319	43.5408	54.9811	35.9114	57.1019	26.9658	62.6095	17.5361	79.9069	10.2879					54.6819	53.3363	-0.45168
869	53.4098	50.9478	53.627	49.1765	53.9566	43.606	55.0005	35.9927	57.1099	27.0511	62.5838	17.6082	79.7362	10.3377					58.5022	53.3638	-0.41326
870	53.4448	50.9937	53.661	49.2296	53.989	43.6774	55.0278	36.0792	57.1262	27.1404	62.5674	17.6831	79.5788	10.3893					59.9605	53.399	-0.39859
871	53.476	51.036	53.6912	49.2791	54.0176	43.7457	55.0512	36.1631	57.1385	27.2279	62.5469	17.757	79.4176	10.4403					59.2816	53.4305	-0.40542
872	53.4964	51.068	53.7105	49.3186	54.0353	43.805	55.0635	36.2396	57.1394	27.31	62.514	17.8275	79.2423	10.4895					57.2893	53.4511	-0.42546
873	53.5054	51.0889	53.7183	49.3475	54.0414	43.8549	55.0641	36.3084	57.1281	27.3863	62.4681	17.8943	79.052	10.5366					55.1732	53.4603	-0.44674
874	53.5086	51.1044	53.7205	49.371	54.0418	43.8999	55.0589	36.3732	57.1109	27.4597	62.416	17.9593	78.8554	10.5827					54.115	53.4638	-0.45738
875	53.516	51.1237	53.7267	49.3982	54.0464	43.9482	55.0579	36.4406	57.0982	27.5352	62.369	18.0259	78.6668	10.6298					54.8789	53.4714	-0.4497
876	53.5374	51.1564	53.747	49.4384	54.0651	44.0079	55.0714	36.5175	57.1005	27.618	62.3387	18.0973	78.5007	10.6798					57.514	53.493	-0.4232
877	53.5788	51.2082	53.7875	49.4969	54.1041	44.084	55.1056	36.6082	57.1244	27.7113	62.3321	18.1758	78.3657	10.7342					61.2745	53.5347	-0.38537
878	53.639	51.2779	53.8468	49.5728	54.162	44.1755	55.1591	36.7117	57.1682	27.8145	62.3474	18.2609	78.2595	10.7925					64.7942	53.595	-0.34995
879	53.708	51.356	53.915	49.6568	54.2289	44.2743	55.2216	36.8213	57.2216	27.9225	62.3733	18.3495	78.1675	10.853					66.4929	53.6642	-0.33285
880	53.7692	51.4266	53.9753	49.7335	54.2878	44.3666	55.2762	36.9257	57.2666	28.0266	62.3902	18.4356	78.0654	10.9121					65.0833	53.7256	-0.34704
881	53.8028	51.4708	54.0079	49.7847	54.3189	44.4361	55.3023	37.0111	57.2823	28.1165	62.3754	18.5126	77.9247	10.966					60.0112	53.7594	-0.39808
882	53.7915	51.472	53.9954	49.7942	54.3047	44.4685	55.2824	37.0656	57.2504	28.183	62.3089	18.5742	77.7209	11.0108					51.7019	53.7483	-0.48164
883	53.7255	51.4207	53.9281	49.753	54.2353	44.4553	55.2064	37.082	57.1604	28.2206	62.1795	18.6169	77.4404	11.0445					41.5066	53.6826	-0.58407
884	53.6056	51.3178	53.8066	49.6617	54.1115	44.3971	55.0751	37.0608	57.0133	28.2295	61.9885	18.6407	77.0852	11.067					31.3597	53.563	-0.68591
885	53.4434	51.1742	53.6427	49.5309	53.945	44.3035	54.9004	37.0097	56.8215	28.2154	61.7493	18.6493	76.6725	11.0805					23.2549	53.4012	-0.76718
886	53.2582	51.0084	53.4559	49.3785	53.7555	44.1903	54.7022	36.942	56.6056	28.1886	61.4845	18.6493	76.2304	11.0889					18.6815	53.2164	-0.81301
887	53.0723	50.8417	53.2681	49.2251	53.5651	44.0758	54.5034	36.873	56.3891	28.1605	61.2196	18.6485	75.7907	11.0968					18.2174	53.0308	-0.81766
888	52.9047	50.6924	53.0989	49.0885	53.3933	43.976	54.3235	36.816	56.1925	28.1414	60.9768	18.6537	75.3807	11.1083					21.3941	52.8636	-0.78583
889	52.7674	50.572	52.9601	48.9798	53.2522	43.901	54.1749	36.7795	56.0283	28.1379	60.7696	18.669	75.0169	11.1258					26.8858	52.7266	-0.73078
890	52.6629	50.483	52.8542	48.9013	53.1442	43.8529	54.0601	36.7653	55.8992	28.1514	60.6009	18.6957	74.7026	11.1501					32.9366	52.6224	-0.67009
891	52.5853	50.4196	52.7754	48.8476	53.0634	43.8269	53.9729	36.7695	55.7988	28.1789	60.4637	18.7317	74.4287	11.1801					37.906	52.5451	-0.62022
892	52.5231	50.3708	52.7119	48.808	52.998	43.8133	53.9015	36.7841	55.7148	28.2143	60.3446	18.773	74.1787	11.2132					40.7308	52.4831	-0.59186
893	52.4637	50.3246	52.6512	48.7709	52.9355	43.8018	53.8331	36.8003	55.6341	28.251	60.2293	18.8152	73.9349	11.2469					41.1979	52.424	-0.58717
894	52.398	50.2723	52.5843	48.7278	52.8667	43.7849	53.7583	36.8118	55.5468	28.284	60.1073	18.855	73.6843	11.2793					39.9241	52.3585	-0.59996
895	52.3231	50.2112	52.5082	48.676	52.7888	43.7599	53.6743	36.8166	55.45	28.3118	59.9752	18.8913	73.4229	11.3096					38.0923	52.2839	-0.61835
896	52.2432	50.145	52.427	48.6193	52.7057	43.7305	53.585	36.8173	55.348	28.3365	59.8379	18.9256	73.1566	11.3387					37.0213	52.2042	-0.6291
897	52.1674	50.0828	52.35	48.5664	52.6268	43.7042	53.5001	36.8206	55.2506	28.3631	59.7058	18.9613	72.8983	11.3687					37.7217	52.1287	-0.62207
898	52.107	50.0352	52.2885	48.5276	52.5634	43.6905	53.4311	36.8345	55.1697	28.3977	59.5918	19.0023	72.6634	11.402					40.5735	52.0686	-0.59344
899	52.0712	50.0112	52.2516	48.5116	52.5249	43.6973	53.3873	36.8654	55.1149	28.4456	59.5064	19.0523	72.4646	11.4407					45.2304	52.033	-0.54667
900	52.0643	50.0149	52.2438	48.5225	52.5156	43.7281	53.3733	36.9167	55.0909	28.5092	59.4543	19.1129	72.3077	11.4859	149.252	9.95017			50.7558	52.0264	-0.49115
901	52.076	50.0364	52.2546	48.5506	52.525	43.7744	53.3782	36.981	55.0866	28.583	59.4238	19.1804	72.1778	11.5353	147.849	9.9945			54.308	52.0382	-0.45544
902	52.1033	50.0728	52.281	48.5932	52.5502	43.8338	53.3992	37.0563	55.0988	28.6653	59.4112	19.2538	72.0706	11.5883	146.522	10.042			57.3092	52.0657	-0.42526
903	52.1385	50.1169	52.3154	48.6431	52.5833	43.8997	53.4284	37.1373	55.1195	28.7521	59.4079	19.3304	71.9755	11.6434	145.249	10.0913			58.8541	52.101	-0.40972
904	52.1733	50.1604	52.3493	48.6925	52.6161	43.9652	53.4571	37.2179	55.1398	28.8388	59.4043	19.407	71.8808	11.6985	144.004	10.1407			58.8024	52.136	-0.41024
905	52.2006	50.1968	52.3758	48.735	52.6413	44.0244	53.4782	37.2932	55.1523	28.9214	59.3924	19.481	71.7769	11.7523	142.768	10.1888			57.4086	52.1635	-0.42426
906	52.2162	50.2219	52.3906	48.7665	52.6547	44.0736	53.4874	37.3601	55.1525	28.9976	59.3675	19.5508	71.6581	11.8035	141.528	10.2349			55.1921	52.1793	-0.44655
907	52.2189	50.2345	52.3924	48.7859	52.6552	44.1119	53.4834	37.4176	55.1392	29.0666	59.3282	19.6159	71.5227	11.852	140.283	10.2786			52.7374	52.1822	-0.47123
908	52.2099	50.2358	52.3825	48.7942	52.6438	44.14	53.4674	37.4666	55.1136	29.129	59.2758	19.6767	71.3727	11.898	139.034	10.3201			50.4961	52.1734	-0.49376
909	52.1914	50.2279	52.3629	48.7935	52.6228	44.1599	53.4417	37.5086	55.078	29.186	59.2129	19.7339	71.2108	11.9419	137.789	10.3598			48.6493	52.155	-0.51232
910	52.1647	50.2121	52.3353	48.7852	52.5936	44.1729	53.4077	37.5445	55.034	29.2383	59.1412	19.788	71.0395	11.984	136.55	10.398			47.0858	52.1286	-0.52803
911	52.1299	50.1884	52.2995	48.7691	52.5563	44.1787	53.3655	37.5744	54.9816	29.2859	59.0605	19.839	70.8584	12.0243	135.318	10.4346			45.4862	52.094	-0.5441
912	52.0848	50.1547	52.2534	48.7433	52.5086	44.1756	53.3127	37.5966	54.9184	29.3275	58.9686	19.886	70.6649	12.0623	134.087	10.4692			43.4772	52.0491	-0.56428
913	52.0261	50.1078	52.1936	48.7046	52.4472	44.1607	53.2461	37.6086	54.8409	29.3612	58.8617	19.9276	70.4545	12.097	132.847	10.501			40.7995	51.9907	-0.59117
914	51.9503	50.0444	52.1166	48.6497	52.3685	44.1309	53.162	37.6079	54.7456	29.3849	58.7358	19.9626	70.2226	12.1277	131.592	10.5294			37.4248	51.915	-0.62505
915	51.8551	49.9622	52.0203	48.5766	52.2704	44.0845	53.0582	37.5928	54.63	29.3973	58.5884	19.9898	69.9663	12.1538	130.315	10.5537			33.5905	51.8201	-0.66353
916	51.7407	49.8613	51.9046	48.4853	52.1529	44.0213	52.9347	37.5633	54.4944	29.3983	58.4199	20.0093	69.686	12.1752	129.017	10.574			29.7437	51.7059	-0.70212
917	51.6099	49.7447	51.7727	48.3785	52.019	43.944	52.7947	37.5215	54.3418	29.3895	58.2335	20.0221	69.3857	12.1926	127.707	10.5908			26.4131	51.5755	-0.73552
918	51.4682	49.6173	51.6296	48.2612	51.874	43.8568	52.6435	37.4711	54.1778	29.3739	58.0353	20.0303	69.0727	12.2071	126.397	10.6051			24.071	51.434	-0.759
919	51.3221	49.4856	51.4823	48.1396	51.7247	43.7656	52.4879	37.417	54.0095	29.3552	57.8327	20.0362	68.756	12.2203	125.103	10.6182			23.0055	51.2882	-0.76968
920	51.1785	49.3562	51.3374	48.0201	51.5779	43.676	52.335	37.3641	53.8439	29.3373	57.6334	20.0427	68.4446	12.2338	123.842	10.6317			23.2589	51.1449	-0.76714
921	51.043	49.2344	51.2006	47.908	51.4392	43.5929	52.1904	37.3165	53.687	29.3235	57.4438	20.0519	68.1459	12.249	122.625	10.6466			24.6246	51.0096	-0.75345
922	50.919	49.1237	51.0755	47.8067	51.3123	43.5194	52.0577	37.277	53.5425	29.3158	57.2678	20.0652	67.8647	12.2667	121.46	10.6637			26.7013	50.8859	-0.73263
923	50.8076	49.025	50.9629	47.7168	51.198	43.4563	51.9378	37.2461	53.4113	29.3148	57.1062	20.0831	67.6018	12.2872	120.347	10.6833			28.9829	50.7747	-0.70975
924	50.7069	48.9365	50.8611	47.637	51.0945	43.402	51.8291	37.2226	53.2917	29.3196	56.9573	20.105	67.355	12.3102	119.281	10.705			30.953	50.6742	-0.68999
925	50.6131	48.8546	50.7662	47.5634	50.998	43.3533	51.7273	37.2038	53.1793	29.328	56.8164	20.1293	67.1188	12.3347	118.251	10.728			32.1672	50.5806	-0.67781
926	50.5207	48.774	50.6728	47.491	50.903	43.3055	51.6272	37.1857	53.0687	29.3368	56.6776	20.1538	66.8861	12.3594	117.243	10.7512			32.3276	50.4885	-0.6762
927	50.4239	48.6891	50.5749	47.4144	50.8035	43.2537	51.5226	37.1639	52.9535	29.3426	56.5343	20.1764	66.6491	12.3829	116.245	10.7734			31.3258	50.3919	-0.68625
928	50.3174	48.5947	50.4674	47.3285	50.6943	43.1933	51.4082	37.1346	52.8284	29.3424	56.3806	20.1947	66.4009	12.4038	115.242	10.7933			29.2671	50.2857	-0.7069
929	50.1977	48.4874	50.3466	47.23	50.5719	43.1212	51.2803	37.0951	52.6895	29.334	56.2125	20.2074	66.1368	12.4213	114.228	10.8103			26.4739	50.1662	-0.73491
930	50.0638	48.3663	50.2115	47.1179	50.435	43.0365	51.138	37.0445	52.5359	29.3167	56.0289	20.214	65.8557	12.435	113.201	10.824			23.4455	50.0325	-0.76527
931	49.9177	48.2333	50.0642	46.9942	50.2859	42.941	50.9832	36.9844	52.3696	29.2917	55.8321	20.2151	65.5602	12.4454	112.164	10.8348			20.7834	49.8866	-0.79195
932	49.7642	48.093	49.9095	46.8634	50.1295	42.8387	50.8211	36.9182	52.1958	29.2618	55.6276	20.2128	65.2568	12.4537	111.13	10.8437			19.0768	49.7334	-0.80905
933	49.6104	47.9524	49.7546	46.7321	49.9728	42.7359	50.6587	36.8513	52.0219	29.2311	55.4233	20.2099	64.9549	12.4615	110.113	10.8523			18.7664	49.5798	-0.81216
934	49.4641	47.8189	49.6071	46.6076	49.8236	42.639	50.504	36.7895	51.856	29.2043	55.2278	20.2095	64.6643	12.471	109.13	10.8623			20.0279	49.4338	-0.79952
935	49.332	47.6991	49.474	46.4964	49.6888	42.5542	50.364	36.7377	51.7053	29.1853	55.0488	20.2146	64.3941	12.4838	108.194	10.8751			22.7032	49.302	-0.77271
936	49.2187	47.5973	49.3597	46.4028	49.5729	42.4852	50.2431	36.6994	51.5743	29.1769	54.8911	20.2269	64.1498	12.501	107.316	10.892			26.3113	49.1889	-0.73654
937	49.1251	47.5145	49.2651	46.3276	49.4769	42.4329	50.1424	36.6755	51.4641	29.1798	54.7557	20.247	63.9326	12.5232	106.494	10.913			30.1654	49.0955	-0.69789
938	49.0487	47.4482	49.1878	46.2684	49.3982	42.3952	50.0594	36.664	51.3721	29.1925	54.6398	20.274	63.7389	12.5496	105.723	10.9377			33.5466	49.0193	-0.66397
939	48.9844	47.3935	49.1226	46.2206	49.3317	42.3678	49.9887	36.6613	51.2928	29.2122	54.5377	20.3058	63.562	12.5789	104.99	10.9651			35.9173	48.9551	-0.64018
940	48.9262	47.3447	49.0636	46.1784	49.2714	42.3454	49.9243	36.6628	51.2201	29.2352	54.4427	20.3399	63.3942	12.6098	104.282	10.9939			37.0871	48.8971	-0.62844
941	48.8693	47.2971	49.0058	46.1373	49.2123	42.324	49.8612	36.6651	51.1488	29.2587	54.3494	20.3744	63.2291	12.641	103.588	11.0228			37.2793	48.8404	-0.62651
942	48.8118	47.2489	48.9475	46.0956	49.1527	42.3018	49.7976	36.6666	51.0769	29.2817	54.2557	20.4085	63.0642	12.672	102.903	11.0516			37.0851	48.783	-0.62846
943	48.7556	47.2018	48.8904	46.055	49.0945	42.2806	49.7354	36.6689	51.0066	29.3051	54.1638	20.443	62.902	12.7033	102.233	11.0807			37.2823	48.727	-0.62648
944	48.7061	47.1613	48.8402	46.0207	49.043	42.2651	49.68	36.676	50.9434	29.3324	54.0796	20.4802	62.7496	12.7363	101.586	11.1113			38.6033	48.6777	-0.61322
945	48.671	47.1346	48.8044	45.9999	49.006	42.2618	49.6394	36.6937	50.8953	29.3681	54.0117	20.5233	62.6165	12.773	100.979	11.1451			41.4957	48.6428	-0.58418
946	48.6579	47.1291	48.7906	45.9998	48.9912	42.2775	49.6212	36.7278	50.8703	29.417	53.9683	20.5757	62.5125	12.8155	100.427	11.1841			45.976	48.6298	-0.53918
947	48.6722	47.1502	48.8043	46.0256	49.004	42.317	49.6311	36.7825	50.874	29.4824	53.9555	20.6397	62.4443	12.8654	99.9391	11.2295			51.6034	48.6442	-0.48263
948	48.7157	47.1995	48.8472	46.0789	49.0461	42.3817	49.6706	36.8592	50.9082	29.5655	53.9752	20.7163	62.4141	12.9233	99.5177	11.2818			57.5955	48.6878	-0.42238
949	48.7856	47.2744	48.9167	46.1572	49.1149	42.4695	49.7372	36.956	50.9701	29.6648	54.0242	20.8044	62.418	12.9884	99.1561	11.3405			63.0474	48.7578	-0.36753
950	48.8755	47.3687	49.0062	46.2545	49.2037	42.5747	49.8241	37.068	51.0528	29.7765	54.0953	20.9013	62.4477	13.0591	98.84	11.4042			67.1754	48.8478	-0.32598
951	48.9766	47.4738	49.1069	46.3623	49.3039	42.6897	49.9224	37.1887	51.1473	29.8953	54.1789	21.0034	62.4919	13.1333	98.551	11.4708			69.5162	48.949	-0.30241
952	49.0799	47.5812	49.2099	46.4723	49.4063	42.8067	50.023	37.3112	51.244	30.0158	54.2649	21.1069	62.5391	13.2084	98.2708	11.5384			70.0316	49.0524	-0.29722
953	49.1783	47.6837	49.3078	46.5776	49.5037	42.9195	50.1184	37.4301	51.3356	30.1335	54.3454	21.2086	62.58	13.2826	97.9847	11.6052			69.0763	49.1508	-0.30684
954	49.2674	47.7773	49.3965	46.6742	49.5918	43.0243	50.2046	37.5421	51.4175	30.2458	54.4157	21.3067	62.6093	13.3547	97.6847	11.6701			67.2697	49.24	-0.32503
955	49.3465	47.8611	49.4752	46.7613	49.6698	43.1203	50.2805	37.6466	51.489	30.3522	54.475	21.4009	62.6262	13.4245	97.3693	11.7331			65.2989	49.3192	-0.34487
956	49.4176	47.9372	49.5458	46.8407	49.7397	43.2094	50.3482	37.7451	51.5521	30.4539	54.5255	21.4919	62.6331	13.4923	97.0429	11.7944			63.7311	49.3904	-0.36065
957	49.4842	48.009	49.612	46.916	49.8052	43.2946	50.4114	37.8402	51.6106	30.5529	54.5711	21.5812	62.6347	13.5593	96.7126	11.855			62.8864	49.4572	-0.36915
958	49.5502	48.0801	49.6775	46.9907	49.87	43.3792	50.4739	37.9349	51.6684	30.6518	54.6161	21.6705	62.6357	13.6264	96.3857	11.9157			62.799	49.5232	-0.37003
959	49.6183	48.1532	49.7452	47.0673	49.937	43.4657	50.5386	38.0313	51.7284	30.7521	54.6634	21.7611	62.6397	13.6944	96.0676	11.9772			63.277	49.5914	-0.36522
960	49.6899	48.2298	49.8163	47.1473	50.0074	43.5552	50.6068	38.1304	51.7921	30.8548	54.7146	21.8534	62.6484	13.7637	95.7607	12.0398			64.0232	49.6631	-0.35771
961	49.765	48.3097	49.8909	47.2305	50.0814	43.6478	50.6786	38.2322	51.8594	30.9598	54.7697	21.9476	62.6617	13.8342	95.4649	12.1037			64.7743	49.7383	-0.35015
962	49.8429	48.3924	49.9684	47.3165	50.1582	43.743	50.7534	38.3364	51.9298	31.0668	54.828	22.0434	62.6789	13.9059	95.1788	12.1685			65.4002	49.8163	-0.34385
963	49.9233	48.4775	50.0484	47.4048	50.2375	43.8403	50.8306	38.4426	52.0027	31.1755	54.889	22.1406	62.6994	13.9787	94.9014	12.2343			65.9506	49.8968	-0.33831
964	50.0068	48.5656	50.1315	47.4961	50.32	43.9404	50.911	38.5512	52.0788	31.2864	54.9535	22.2395	62.724	14.0527	94.6337	12.3012			66.6161	49.9804	-0.33161
965	50.0951	48.6584	50.2194	47.5919	50.4073	44.0448	50.9963	38.6636	52.1599	31.4006	55.0233	22.341	62.7548	14.1284	94.379	12.3697			67.6412	50.0688	-0.32129
966	50.191	48.7586	50.3149	47.695	50.5022	44.1559	51.0893	38.7821	52.249	31.5197	55.1014	22.4461	62.7953	14.2066	94.1419	12.4404			69.1995	50.1648	-0.3056
967	50.2972	48.8687	50.4207	47.8078	50.6074	44.276	51.1927	38.9086	52.3487	31.6456	55.1908	22.5563	62.8487	14.2882	93.9274	12.514			71.2976	50.271	-0.28447
968	50.4153	48.9905	50.5385	47.932	50.7247	44.4068	51.3083	39.0445	52.4608	31.7793	55.2933	22.6723	62.9171	14.3736	93.738	12.5911			73.7219	50.3892	-0.26005
969	50.5449	49.1234	50.6678	48.0672	50.8535	44.5478	51.4356	39.1895	52.5849	31.9206	55.4083	22.794	62.9999	14.4628	93.5725	12.6715			76.0533	50.5188	-0.23656
970	50.6828	49.2645	50.8054	48.2103	50.9906	44.6962	51.5713	39.3412	52.7176	32.0676	55.5324	22.92	63.093	14.5549	93.4247	12.7545			77.7522	50.6568	-0.21944
971	50.823	49.4079	50.9454	48.3558	51.1302	44.8468	51.7095	39.4951	52.8527	32.2165	55.659	23.0476	63.189	14.6483	93.2835	12.8387			78.286	50.7971	-0.21406
972	50.9578	49.5459	51.0798	48.496	51.2642	44.9927	51.842	39.6448	52.982	32.3623	55.7795	23.1732	63.278	14.7406	93.1343	12.9219			77.265	50.9319	-0.22435
973	51.0783	49.6701	51.2	48.6226	51.3838	45.1261	51.9599	39.7837	53.0965	32.4994	55.8844	23.2929	63.3494	14.8293	92.9615	13.002			74.5487	51.0525	-0.25172
974	51.1766	49.7727	51.2979	48.7282	51.4811	45.2399	52.0554	39.9054	53.188	32.6227	55.965	23.4029	63.3934	14.912	92.7512	13.0769			70.2898	51.1509	-0.29462
975	51.247	49.8482	51.3678	48.8072	51.5504	45.3291	52.1224	40.0054	53.2504	32.7284	56.0152	23.5004	63.4031	14.9869	92.4937	13.1451			64.9144	51.2214	-0.34874
976	51.2869	49.894	51.4072	48.8572	51.589	45.3913	52.1584	40.0817	53.2812	32.8147	56.0321	23.5842	63.3754	15.0532	92.1853	13.2057			59.0311	51.2614	-0.40794
977	51.2973	49.911	51.417	48.8789	51.5978	45.4272	52.1644	40.1348	53.2814	32.882	56.0168	23.6545	63.3116	15.111	91.8282	13.2588			53.3034	51.2719	-0.46554
978	51.282	49.9031	51.401	48.8761	51.5809	45.4403	52.1443	40.1676	53.2549	32.9329	55.9737	23.713	63.2168	15.1614	91.4304	13.3055			48.3169	51.2567	-0.51566
979	51.2471	49.876	51.3655	48.8547	51.5443	45.436	52.1044	40.185	53.2082	32.971	55.9094	23.7624	63.0986	15.206	91.0032	13.3471			44.4828	51.2221	-0.55418
980	51.1997	49.8367	51.3173	48.8211	51.4951	45.4203	52.0517	40.1922	53.1486	33.0007	55.8317	23.8057	62.9656	15.2468	90.5592	13.3854			41.9816	51.1748	-0.5793
981	51.1464	49.7916	51.2633	48.7819	51.4399	45.3992	51.9931	40.1945	53.0829	33.0264	55.7478	23.8462	62.8262	15.2858	90.1106	13.4222			40.7756	51.1216	-0.59141
982	51.0928	49.7462	51.209	48.7423	51.3846	45.3777	51.9343	40.1964	53.0171	33.0516	55.6638	23.8864	62.6873	15.3247	89.6673	13.4589			40.6671	51.0682	-0.5925
983	51.0433	49.7046	51.1587	48.7065	51.3332	45.3596	51.8795	40.2012	52.9554	33.0792	55.5844	23.9282	62.554	15.3647	89.2364	13.4965			41.3772	51.0188	-0.58537
984	51.0003	49.6694	51.1151	48.6769	51.2886	45.3472	51.8315	40.2109	52.9008	33.1108	55.5125	23.9731	62.4296	15.4067	88.8224	13.536			42.6279	50.976	-0.57281
985	50.9657	49.6423	51.0798	48.6551	51.2522	45.342	51.792	40.227	52.8548	33.1475	55.4498	24.0217	62.316	15.4512	88.4278	13.5776			44.202	50.9415	-0.557
986	50.9402	49.624	51.0537	48.642	51.2251	45.3448	51.7618	40.2501	52.8184	33.1901	55.3972	24.0745	62.2143	15.4985	88.0538	13.6217			45.9591	50.9161	-0.53935
987	50.9244	49.6151	51.0372	48.638	51.2078	45.3561	51.7415	40.2806	52.7921	33.2387	55.3553	24.1318	62.1249	15.5488	87.7011	13.6685			47.8332	50.9004	-0.52052
988	50.9186	49.616	51.0309	48.6437	51.2005	45.3762	51.7314	40.319	52.7762	33.2939	55.3245	24.1939	62.0484	15.6022	87.3699	13.718			49.7926	50.8948	-0.50083
989	50.9232	49.6269	51.0349	48.6591	51.2036	45.4055	51.7319	40.3654	52.7712	33.3556	55.3051	24.2609	61.985	15.6589	87.0603	13.7705			51.8143	50.8995	-0.48051
990	50.9381	49.6479	51.0493	48.6844	51.2172	45.4438	51.7428	40.4199	52.7769	33.4241	55.2971	24.3329	61.9346	15.719	86.7722	13.8259			53.8515	50.9145	-0.46003
991	50.9631	49.6787	51.0737	48.7192	51.2409	45.4911	51.764	40.4823	52.793	33.4992	55.3001	24.4098	61.8969	15.7823	86.5046	13.8843			55.8395	50.9396	-0.44004
992	50.9975	49.7186	51.1077	48.7631	51.2741	45.5468	51.7949	40.5522	52.819	33.5805	55.3134	24.4914	61.871	15.8487	86.2563	13.9454			57.7148	50.9741	-0.42118
993	51.0406	49.767	51.1503	48.8153	51.316	45.6102	51.8345	40.629	52.8541	33.6676	55.3363	24.5773	61.856	15.9181	86.0257	14.0091			59.4486	51.0174	-0.40374
994	51.0919	49.8234	51.2011	48.8752	51.3662	45.6809	51.8825	40.7122	52.8976	33.7602	55.3681	24.6673	61.8512	15.9903	85.8115	14.0754			61.0727	51.0687	-0.3874
995	51.1512	49.8876	51.26	48.9428	51.4244	45.7587	51.9386	40.8019	52.9494	33.8581	55.4087	24.7615	61.8564	16.0654	85.6136	14.1441			62.6917	51.1281	-0.37111
996	51.2194	49.9604	51.3278	49.0189	51.4915	45.8444	52.0037	40.8986	53.0104	33.962	55.4589	24.8602	61.8725	16.1435	85.4329	14.2157			64.4613	51.1964	-0.3533
997	51.298	50.0434	51.406	49.1049	51.5692	45.9395	52.0795	41.0038	53.0823	34.0731	55.5204	24.9642	61.9014	16.2253	85.2718	14.2904			66.5456	51.2751	-0.33232
998	51.3893	50.1387	51.497	49.2031	51.6595	46.046	52.168	41.1192	53.1672	34.1927	55.5957	25.0748	61.9458	16.3115	85.1338	14.3691			69.0614	51.3665	-0.30699
999	51.4956	50.2487	51.6029	49.3157	51.765	46.1659	52.2719	41.2466	53.2677	34.3226	55.6872	25.1931	62.0083	16.4028	85.0224	14.4525			72.0274	51.4728	-0.27712
1000	51.6186	50.3751	51.7257	49.4443	51.8873	46.301	52.3927	41.3877	53.3855	34.4639	55.7968	25.3201	62.091	16.5001	84.9401	14.541	149.252	9.95017	75.3378	51.5959	-0.24377
1001	51.7489	50.5085	51.8556	49.5799	52.0168	46.4426	52.5208	41.5348	53.5108	34.6104	55.9142	25.4511	62.1824	16.6002	84.871	14.6321	148.179	10.0171	76.7896	51.7263	-0.22914
1002	51.8947	50.6571	52.0011	49.7304	52.1619	46.5982	52.6647	41.6945	53.652	34.7676	56.0483	25.5902	62.2924	16.7058	84.8283	14.7281	147.173	10.0876	79.8366	51.8721	-0.19843
1003	52.054	50.819	52.1603	49.894	52.3207	46.7662	52.8224	41.8654	53.8073	34.9344	56.197	25.7367	62.4186	16.8165	84.8086	14.8286	146.227	10.1611	82.5147	52.0315	-0.17143
1004	52.224	50.9912	52.3301	50.0677	52.4902	46.9438	52.9908	42.0451	53.9735	35.1088	56.3571	25.8891	62.5574	16.9312	84.8069	14.9328	145.332	10.2374	84.6031	52.2015	-0.15037
1005	52.4	51.1694	52.5059	50.2474	52.6657	47.127	53.1653	42.2299	54.1459	35.2878	56.5236	26.0452	62.7033	17.0487	84.8154	15.0394	144.472	10.3153	85.8147	52.3776	-0.13815
1006	52.5758	51.3474	52.6815	50.4268	52.841	47.3101	53.3396	42.4149	54.3181	35.467	56.6898	26.2019	62.8486	17.1668	84.8241	15.1467	143.63	10.3938	85.8355	52.5534	-0.13794
1007	52.7437	51.5177	52.8491	50.5987	53.0083	47.4863	53.5058	42.5937	54.482	35.6415	56.8474	26.3553	62.9844	17.283	84.8205	15.2523	142.784	10.4713	84.4048	52.7214	-0.15237
1008	52.8954	51.6723	53.0006	50.7552	53.1593	47.648	53.6555	42.7597	54.6291	35.8054	56.9874	26.5012	63.1007	17.3945	84.7917	15.3539	141.913	10.5461	81.4207	52.8731	-0.18246
1009	53.0234	51.8036	53.1282	50.8889	53.2865	47.7884	53.7812	42.9068	54.7518	35.9536	57.1018	26.6358	63.1887	17.4989	84.7259	15.4492	140.998	10.6167	77.0278	53.0011	-0.22674
1010	53.1223	51.9067	53.2268	50.9948	53.3846	47.9027	53.8776	43.0305	54.8445	36.0824	57.1851	26.7562	63.2423	17.5942	84.6153	15.5365	140.027	10.6819	71.656	53.1002	-0.28086
1011	53.1907	51.9798	53.2948	51.0713	53.4519	47.9895	53.9428	43.1295	54.9056	36.1906	57.2354	26.8616	63.2596	17.6797	84.4579	15.6153	138.998	10.7413	65.9804	53.1687	-0.33801
1012	53.2313	52.0257	53.3349	51.1211	53.4912	48.0511	53.9799	43.2058	54.9381	36.2799	57.2559	26.9531	63.2441	17.7563	84.2587	15.6862	137.92	10.7954	60.8084	53.2093	-0.39006
1013	53.2509	52.0511	53.3539	51.1507	53.5095	48.0936	53.9957	43.2651	54.9489	36.3549	57.2539	27.0341	63.2041	17.8261	84.0288	15.7511	136.811	10.8454	56.9075	53.229	-0.4293
1014	53.2593	52.0656	53.3618	51.1695	53.5166	48.126	54.0002	43.3152	54.9482	36.4222	57.24	27.1094	63.1512	17.8923	83.7842	15.8129	135.699	10.8933	54.8262	53.2375	-0.45023
1015	53.2673	52.0796	53.3693	51.1879	53.5232	48.158	54.0043	43.3648	54.9472	36.4891	57.2258	27.1846	63.0982	17.9585	83.5417	15.8747	134.609	10.9413	54.7615	53.2456	-0.45088
1016	53.2845	52.1027	53.386	51.2151	53.5392	48.1982	54.0178	43.4219	54.9557	36.5623	57.2217	27.2645	63.0566	18.028	83.3165	15.9395	133.566	10.9914	56.5048	53.263	-0.43335
1017	53.3176	52.1413	53.4187	51.2576	53.5711	48.2528	54.0474	43.4918	54.9807	36.6463	57.2347	27.3527	63.0342	18.1031	83.1185	16.0092	132.584	11.0449	59.4993	53.2962	-0.40323
1018	53.3692	52.1979	53.4698	51.3177	53.6216	48.3239	54.0958	43.5768	55.0248	36.7431	57.2676	27.4505	63.0339	18.1847	82.9515	16.0848	131.668	11.1026	62.9838	53.3479	-0.36817
1019	53.4377	52.271	53.5379	51.3942	53.6891	48.4104	54.1613	43.6755	55.0863	36.8516	57.3187	27.5573	63.0538	18.2724	82.8126	16.1658	130.811	11.1641	66.188	53.4165	-0.33592
1020	53.5185	52.3561	53.6182	51.4823	53.7688	48.508	54.2392	43.7843	55.1604	36.9687	57.383	27.6706	63.0883	18.3647	82.6945	16.2508	130.001	11.2285	68.5212	53.4973	-0.31243
1021	53.6052	52.4471	53.7046	51.5763	53.8546	48.611	54.3232	43.8981	55.2407	37.0901	57.4538	27.7874	63.1301	18.4595	82.5872	16.3382	129.222	11.2946	69.7059	53.5841	-0.3005
1022	53.6923	52.5383	53.7913	51.6706	53.9408	48.7143	54.4075	44.0122	55.3214	37.2119	57.525	27.9047	63.1723	18.5548	82.4819	16.426	128.459	11.361	69.8201	53.6713	-0.29935
1023	53.7759	52.6262	53.8745	51.7615	54.0234	48.8145	54.4883	44.1235	55.3985	37.3315	57.5924	28.0205	63.2106	18.6493	82.3728	16.5132	127.703	11.4272	69.2362	53.7549	-0.30523
1024	53.855	52.7098	53.9533	51.8482	54.1016	48.9107	54.5646	44.2312	55.471	37.4481	57.6552	28.1343	63.244	18.7427	82.2585	16.5995	126.951	11.4927	68.4765	53.8342	-0.31288
1025	53.9316	52.7907	54.0295	51.9323	54.1771	49.0045	54.6383	44.3368	55.5409	37.563	57.7151	28.2471	63.2743	18.8355	82.1417	16.6853	126.208	11.5581	68.0474	53.9108	-0.3172
1026	54.009	52.8726	54.1065	52.0173	54.2536	49.0991	54.7129	44.4432	55.6117	37.6787	57.7761	28.3606	63.306	18.9291	82.028	16.7719	125.481	11.624	68.2719	53.9884	-0.31494
1027	54.0912	52.9591	54.1883	52.1069	54.3348	49.198	54.7923	44.5535	55.6873	37.7979	57.8422	28.4769	63.3433	19.0248	81.9229	16.8603	124.778	11.6914	69.2034	54.0706	-0.30556
1028	54.1808	53.0528	54.2775	52.2035	54.4235	49.3036	54.8791	44.6699	55.7706	37.9224	57.9163	28.5974	63.3895	19.1234	81.8304	16.9514	124.106	11.7607	70.6224	54.1603	-0.29127
1029	54.2781	53.1541	54.3745	52.3077	54.5199	49.4163	54.9739	44.7929	55.8619	38.0525	57.9986	28.7224	63.4448	19.2253	81.751	17.0454	123.464	11.8321	72.1147	54.2577	-0.27624
1030	54.3811	53.261	54.4772	52.4173	54.6221	49.5342	55.0744	44.9205	55.9591	38.1868	58.087	28.8508	63.5069	19.3297	81.6813	17.1417	122.847	11.9052	73.2186	54.3608	-0.26512
1031	54.4857	53.3693	54.5814	52.5284	54.7257	49.6536	55.1764	45.0496	56.0578	38.3224	58.1771	28.9804	63.5708	19.4351	81.6151	17.239	122.245	11.979	73.5651	54.4654	-0.26163
1032	54.5867	53.4743	54.682	52.6361	54.8259	49.7697	55.2749	45.1758	56.1529	38.4557	58.2634	29.1085	63.6308	19.5397	81.5448	17.3356	121.646	12.0526	72.9943	54.5665	-0.26738
1033	54.6797	53.5714	54.7747	52.7361	54.918	49.8786	55.3653	45.2955	56.2397	38.5836	58.3412	29.2327	63.6816	19.642	81.4638	17.4302	121.04	12.1248	71.5994	54.6596	-0.28143
1034	54.7619	53.6578	54.8565	52.8257	54.9992	49.9776	55.4447	45.4063	56.3155	38.704	58.4075	29.3515	63.7198	19.7408	81.3679	17.5218	120.422	12.195	69.689	54.7418	-0.30067
1035	54.8329	53.7333	54.9271	52.9044	55.0692	50.0664	55.5128	45.5078	56.3797	38.8165	58.4618	29.4645	63.7452	19.8359	81.2569	17.6102	119.79	12.263	67.7048	54.8129	-0.32065
1036	54.8947	53.7999	54.9885	52.9743	55.13	50.1468	55.5716	45.6017	56.4346	38.9227	58.5065	29.5728	63.7603	19.9281	81.134	17.696	119.15	12.3294	66.1016	54.8748	-0.33679
1037	54.9516	53.8615	55.045	53.0394	55.1859	50.2226	55.6254	45.6914	56.4843	39.0255	58.546	29.6787	63.7697	20.0188	81.0053	17.7805	118.511	12.395	65.2452	54.9318	-0.34541
1038	55.0088	53.9234	55.1018	53.1047	55.242	50.2987	55.6795	45.7814	56.5344	39.1285	58.5858	29.7849	63.7798	20.11	80.8786	17.8655	117.885	12.461	65.3466	54.9891	-0.34439
1039	55.0718	53.9911	55.1644	53.1757	55.304	50.3801	55.7396	45.8762	56.5906	39.2357	58.6319	29.8945	63.7968	20.2036	80.7621	17.9527	117.282	12.5286	66.4532	55.0522	-0.33325
1040	55.1458	54.0694	55.2379	53.2572	55.3769	50.4714	55.8107	45.9802	56.6579	39.3507	58.6897	30.0103	63.8267	20.3016	80.663	18.0439	116.712	12.5991	68.4775	55.1262	-0.31287
1041	55.2348	54.1625	55.3266	53.3533	55.465	50.5766	55.897	46.0967	56.7408	39.4767	58.7636	30.1346	63.8742	20.4056	80.5872	18.1404	116.184	12.6735	71.2609	55.2153	-0.28484
1042	55.3421	54.2736	55.4336	53.467	55.5715	50.6985	56.0019	46.2286	56.8424	39.616	58.857	30.2693	63.943	20.5169	80.5393	18.2435	115.703	12.7525	74.6281	55.3227	-0.25092
1043	55.4701	54.405	55.5613	53.6008	55.6988	50.8394	56.1278	46.3779	56.9654	39.7703	58.9724	30.4158	64.0357	20.6364	80.5222	18.3539	115.273	12.8368	78.4229	55.4508	-0.21268
1044	55.6206	54.5584	55.7115	53.7562	55.8486	51.001	56.2763	46.5461	57.1113	39.941	59.1115	30.5751	64.1542	20.7649	80.5383	18.4724	114.897	12.9268	82.5157	55.6013	-0.17142
1045	55.7944	54.7348	55.8851	53.9344	56.0219	51.1842	56.4485	46.7342	57.2813	40.129	59.2756	30.7479	64.2998	20.9029	80.5886	18.5995	114.575	13.023	86.7882	55.7752	-0.12833
1046	55.9921	54.9345	56.0826	54.1356	56.2191	51.3893	56.6448	46.9424	57.4757	40.3346	59.4648	30.9346	64.4726	21.0506	80.6734	18.7353	114.307	13.1255	91.0995	55.9729	-0.08483
1047	56.2129	55.157	56.3032	54.3591	56.4395	51.6158	56.8644	47.1704	57.6937	40.5574	59.6785	31.1349	64.6717	21.208	80.7913	18.8798	114.089	13.2342	95.2663	56.1937	-0.04277
1048	56.4548	55.4002	56.545	54.6032	56.6811	51.8618	57.1054	47.4164	57.9334	40.7961	59.9145	31.3478	64.8949	21.3744	80.9392	19.0324	113.918	13.3488	99.0641	56.4357	-0.00442
1049	56.7145	55.6609	56.8046	54.8646	56.9405	52.1244	57.3643	47.6778	58.1912	41.0483	60.1691	31.5717	65.1381	21.5487	81.112	19.1921	113.785	13.4685	102.238	56.6953	0.027638
1050	56.9871	55.9344	57.0771	55.1385	57.2129	52.3991	57.6362	47.9505	58.4622	41.3106	60.4373	31.8037	65.3959	21.729	81.3025	19.3574	113.68	13.5923	104.548	56.968	0.050982
1051	57.2666	56.2147	57.3566	55.4193	57.4922	52.6805	57.9152	48.2295	58.7403	41.5788	60.7128	32.0408	65.6612	21.9133	81.5022	19.5262	113.591	13.7188	105.805	57.2475	0.063689
1052	57.5465	56.4954	57.6364	55.7005	57.7719	52.9623	58.1945	48.5093	59.0186	41.8479	60.9884	32.2793	65.9265	22.0989	81.7016	19.6963	113.504	13.8464	105.903	57.5274	0.064673
1053	57.8199	56.7698	57.9097	55.9755	58.045	53.2385	58.4671	48.7841	59.2902	42.1132	61.2569	32.5152	66.184	22.2832	81.891	19.8654	113.405	13.9736	104.827	57.8008	0.053805
1054	58.0803	57.0315	58.1699	56.238	58.3051	53.5028	58.7266	49.0483	59.5484	42.3697	61.5115	32.7448	66.4262	22.4638	82.0613	20.0312	113.283	14.0986	102.653	58.0612	0.031835
1055	58.322	57.2749	58.4115	56.4825	58.5464	53.7502	58.9672	49.2971	59.7874	42.6132	61.7462	32.965	66.6468	22.6382	82.2049	20.1917	113.128	14.2201	99.5204	58.303	0.000189
1056	58.5403	57.4953	58.6296	56.7044	58.7643	53.9761	59.1841	49.5265	60.0024	42.8403	61.9561	33.1728	66.8404	22.8046	82.3152	20.3452	112.93	14.3368	95.614	58.5213	-0.03926
1057	58.7318	57.6894	58.8209	56.9004	58.9552	54.1775	59.3738	49.7335	60.1899	43.0482	62.1375	33.3662	67.0033	22.9616	82.388	20.4903	112.684	14.4477	91.1481	58.7129	-0.08434
1058	58.8945	57.8553	58.9833	57.0685	59.1172	54.3525	59.5345	49.9163	60.3478	43.2355	62.2883	33.544	67.1332	23.1081	82.4207	20.6261	112.389	14.5524	86.3609	58.8757	-0.13264
1059	59.0281	57.9926	59.1165	57.2084	59.2499	54.5005	59.6657	50.0746	60.4758	43.4017	62.4084	33.7057	67.23	23.2438	82.4133	20.7525	112.043	14.6505	81.5229	59.0093	-0.18143
1060	59.134	58.1027	59.2221	57.3215	59.3549	54.6231	59.7689	50.2095	60.5756	43.5477	62.4992	33.8521	67.2953	23.3693	82.3683	20.8698	111.651	14.7423	76.9395	59.1153	-0.22763
1061	59.2158	58.189	59.3035	57.4112	59.4357	54.7234	59.8478	50.3239	60.6506	43.6761	62.5646	33.9849	67.3334	23.4858	82.2908	20.979	111.22	14.8287	72.9496	59.1972	-0.26783
1062	59.2791	58.2573	59.3664	57.483	59.498	54.8066	59.908	50.4226	60.7068	43.791	62.6105	34.1074	67.3507	23.5953	82.1889	21.0822	110.763	14.9108	69.8996	59.2606	-0.29855
1063	59.3315	58.3147	59.4183	57.5441	59.5492	54.8795	59.9571	50.5119	60.7517	43.8977	62.6449	34.2237	67.3557	23.7008	82.0733	21.1817	110.292	14.9905	68.0981	59.313	-0.31669
1064	59.3815	58.3697	59.4679	57.6029	59.5981	54.9502	60.0039	50.5991	60.7942	44.0026	62.6769	34.3389	67.3584	23.8056	81.9559	21.2809	109.825	15.07	67.7514	59.3631	-0.32018
1065	59.438	58.4313	59.524	57.668	59.6536	55.027	60.0574	50.6919	60.8436	44.1125	62.7159	34.458	67.3688	23.9135	81.849	21.3827	109.377	15.1516	68.9025	59.4198	-0.30859
1066	59.5091	58.5071	59.5947	57.7473	59.7237	55.1172	60.1255	50.797	60.9078	44.2331	62.7704	34.5857	67.3958	24.0275	81.7635	21.4901	108.963	15.2373	71.385	59.491	-0.28359
1067	59.6003	58.6026	59.6855	57.846	59.8139	55.2259	60.2139	50.9193	60.9926	44.3688	62.846	34.7254	67.4458	24.1502	81.7067	21.6053	108.592	15.3286	74.8118	59.5823	-0.24907
1068	59.7139	58.7202	59.7987	57.9664	59.9266	55.3554	60.3249	51.0607	61.1003	44.5213	62.9453	34.8785	67.5213	24.2824	81.6815	21.7292	108.268	15.4262	78.6183	59.6959	-0.21071
1069	59.8482	58.8581	59.9327	58.1069	60.0601	55.5042	60.4569	51.22	61.2292	44.6894	63.0664	35.0441	67.6202	24.4238	81.6853	21.8613	107.986	15.5298	82.1497	59.8302	-0.17511
1070	59.9978	59.011	60.082	58.2623	60.2089	55.6671	60.6043	51.3925	61.3737	44.8693	63.2037	35.2193	67.7364	24.5721	81.7106	21.9997	107.736	15.6381	84.7816	59.9799	-0.14857
1071	60.1545	59.171	60.2384	58.4246	60.3649	55.8367	60.7588	51.5711	61.5255	45.0548	63.3484	35.3992	67.8607	24.7241	81.746	22.1415	107.503	15.749	86.0427	60.1366	-0.13585
1072	60.3086	59.3285	60.3923	58.5845	60.5183	56.0041	60.9109	51.7479	61.6747	45.2388	63.4904	35.5782	67.9821	24.8758	81.7785	22.2832	107.269	15.86	85.7195	60.2909	-0.13911
1073	60.4513	59.4747	60.5346	58.7332	60.6602	56.1608	61.0513	51.9148	61.8121	45.4144	63.6203	35.751	68.0905	25.0235	81.7959	22.4214	107.019	15.9686	83.905	60.4336	-0.15741
1074	60.5756	59.6028	60.6586	58.8641	60.7836	56.3005	61.1731	52.0661	61.9308	45.5764	63.7309	35.9134	68.1783	25.1643	81.7892	22.5534	106.741	16.0731	80.9734	60.558	-0.18697
1075	60.6783	59.7097	60.7609	58.9741	60.8854	56.4201	61.2732	52.1989	62.0274	45.7224	63.8188	36.0634	68.242	25.2967	81.7541	22.678	106.43	16.1725	77.5031	60.6608	-0.22195
1076	60.7601	59.796	60.8423	59.0637	60.9663	56.5203	61.3522	52.3137	62.1026	45.8527	63.8847	36.2013	68.2823	25.4209	81.692	22.7954	106.087	16.2668	74.1448	60.7427	-0.25579
1077	60.8254	59.866	60.9072	59.1371	61.0305	56.605	61.4144	52.4142	62.1609	45.9706	63.9333	36.3295	68.3041	25.5385	81.6087	22.9069	105.721	16.3571	71.4843	60.808	-0.28259
1078	60.8808	59.9263	60.9622	59.201	61.0848	56.6805	61.4667	52.5061	62.2093	46.081	63.9717	36.4519	68.3153	25.6524	81.5135	23.0151	105.344	16.4452	69.9323	60.8635	-0.29822
1079	60.9343	59.9847	61.0153	59.263	61.1373	56.7542	61.5172	52.5964	62.2557	46.1899	64.0081	36.5734	68.3245	25.7658	81.417	23.123	104.97	16.5332	69.6652	60.9171	-0.30091
1080	60.9935	60.0487	61.074	59.3305	61.1954	56.8331	61.5733	52.6914	62.3079	46.3031	64.0506	36.6984	68.3403	25.8819	81.3293	23.2334	104.611	16.6231	70.6334	60.9764	-0.29116
1081	61.0645	60.1243	61.1446	59.4095	61.2654	56.923	61.6414	52.7967	62.3722	46.4253	64.1055	36.8307	68.3695	26.0035	81.2586	23.3487	104.277	16.7167	72.623	61.0475	-0.27112
1082	61.1519	60.2159	61.2316	59.5043	61.3518	57.0281	61.726	52.916	62.4533	46.56	64.1777	36.9731	68.4173	26.1324	81.2106	23.4707	103.976	16.8153	75.3497	61.1349	-0.24365
1083	61.2584	60.3265	61.3378	59.6178	61.4575	57.151	61.83	53.052	62.5539	46.7094	64.27	37.1275	68.4867	26.2701	81.1889	23.6007	103.713	16.9198	78.5429	61.2415	-0.21147
1084	61.3857	60.4575	61.4648	59.7515	61.5839	57.2934	61.9549	53.2059	62.6758	46.8748	64.3841	37.2948	68.5793	26.4173	81.1954	23.7393	103.488	17.0306	81.992	61.3689	-0.1767
1085	61.5344	60.6096	61.6132	59.9061	61.7319	57.4557	62.1015	53.3786	62.8195	47.0568	64.5207	37.4756	68.6959	26.5744	81.2308	23.887	103.303	17.1481	85.5519	61.5176	-0.1408
1086	61.7044	60.7827	61.783	60.0815	61.9013	57.6381	62.2696	53.5699	62.985	47.2554	64.6796	37.6701	68.8363	26.7416	81.2948	24.0438	103.156	17.2724	89.0957	61.6878	-0.10505
1087	61.8948	60.9758	61.973	60.2766	62.091	57.8395	62.4581	53.7791	63.1711	47.47	64.8598	37.8776	68.9993	26.9185	81.3856	24.2094	103.046	17.4032	92.454	61.8781	-0.07116
1088	62.1027	61.1863	62.1807	60.4889	62.2983	58.0574	62.6643	54.0037	63.3752	47.6985	65.0583	38.0966	69.1817	27.1041	81.4996	24.3829	102.967	17.54	95.3723	62.0861	-0.0417
1089	62.3233	61.4093	62.4011	60.7136	62.5184	58.2873	62.8834	54.2396	63.5922	47.9372	65.2701	38.3243	69.3782	27.2962	81.6302	24.5625	102.911	17.6813	97.5045	62.3068	-0.02017
1090	62.5494	61.6378	62.627	60.9437	62.744	58.5224	63.108	54.4806	63.8148	48.1807	65.4875	38.5562	69.5806	27.4919	81.7679	24.7454	102.865	17.8253	98.468	62.5329	-0.01044
1091	62.7715	61.8623	62.849	61.17	62.9656	58.754	63.3286	54.7184	64.0333	48.4216	65.7007	38.7865	69.7785	27.6869	81.9003	24.9278	102.814	17.9693	97.9392	62.7551	-0.01578
1092	62.9793	62.0727	63.0565	61.3823	63.1728	58.9723	63.5346	54.9439	64.2371	48.6519	65.8988	39.0088	69.9603	27.8767	82.014	25.1057	102.742	18.1102	95.7615	62.9629	-0.03777
1093	63.1628	62.2593	63.2398	61.5711	63.3557	59.1679	63.7162	55.1484	64.4162	48.8639	66.0715	39.2167	70.1151	28.0567	82.0963	25.2748	102.632	18.2451	92.0359	63.1465	-0.07538
1094	63.3147	62.4146	63.3913	61.7289	63.5067	59.3339	63.8659	55.3254	64.5629	49.0517	66.211	39.4056	70.2347	28.2235	82.1378	25.4322	102.473	18.3716	87.1431	63.2984	-0.12475
1095	63.4312	62.5351	63.5075	61.8524	63.6224	59.4668	63.9799	55.4717	64.6737	49.2123	66.3136	39.5729	70.3152	28.3752	82.1341	25.5761	102.261	18.4887	81.6905	63.415	-0.17974
1096	63.5135	62.6219	63.5894	61.9424	63.7037	59.5676	64.0594	55.588	64.7495	49.3464	66.3805	39.7191	70.3579	28.5121	82.0869	25.7067	101.997	18.5964	76.3848	63.4974	-0.23322
1097	63.5666	62.6798	63.642	62.0039	63.7557	59.6409	64.1094	55.6786	64.7956	49.4577	66.4169	39.8472	70.3685	28.6362	82.003	25.8259	101.69	18.696	71.8616	63.5505	-0.27879
1098	63.598	62.7164	63.6731	62.0443	63.7861	59.6939	64.1377	55.7501	64.8197	49.5522	66.4308	39.9618	70.3555	28.7509	81.8926	25.9366	101.354	18.7896	68.5182	63.5821	-0.31246
1099	63.6159	62.7396	63.6905	62.0714	63.8028	59.734	64.1522	55.8096	64.83	49.6359	66.4307	40.0678	70.3277	28.8596	81.766	26.042	101.001	18.8795	66.4095	63.6001	-0.33369
1100	63.6263	62.7553	63.7004	62.0911	63.812	59.767	64.1592	55.8623	64.8327	49.7135	66.4228	40.1689	70.292	28.965	81.6311	26.1445	100.641	18.9674	65.2432	63.6106	-0.34543
1101	63.5836	62.7186	63.6572	62.059	63.768	59.7499	64.1128	55.8682	64.7814	49.7493	66.3597	40.2363	70.198	29.0461	81.4298	26.2252	100.203	19.0397	56.9094	63.568	-0.42928
1102	63.5434	62.6844	63.6165	62.0292	63.7266	59.735	64.0689	55.876	64.7327	49.7867	66.2994	40.3049	70.1074	29.1283	81.2335	26.3068	99.7746	19.1127	57.2634	63.5279	-0.42572
1103	63.5008	62.6477	63.5733	61.997	63.6826	59.7177	64.0225	55.8813	64.6816	49.8218	66.2367	40.3716	70.0144	29.2092	81.0357	26.3874	99.3479	19.1851	56.8289	63.4854	-0.43009
1104	63.4483	62.6013	63.5203	61.955	63.6288	59.6909	63.9662	55.8776	64.6205	49.8487	66.1638	40.4316	69.911	29.2854	80.8271	26.4637	98.9115	19.2545	55.224	63.433	-0.44623
1105	63.3788	62.5381	63.4503	61.8965	63.558	59.6479	63.8929	55.8587	64.5422	49.8619	66.0735	40.4805	69.7894	29.3535	80.5988	26.5328	98.4545	19.3187	52.4947	63.3637	-0.47367
1106	63.2884	62.4541	63.3594	61.8173	63.4662	59.585	63.7985	55.821	64.4427	49.858	65.9615	40.5154	69.6453	29.4116	80.3456	26.5927	97.9709	19.3764	49.0921	63.2734	-0.50787
1107	63.1774	62.3497	63.2478	61.7179	63.3538	59.5025	63.6833	55.7646	64.3222	49.8374	65.8282	40.5364	69.479	29.4596	80.0683	26.6437	97.4615	19.4275	45.7122	63.1624	-0.54183
1108	63.0505	62.2296	63.1203	61.6029	63.2254	59.4048	63.5522	55.6938	64.1857	49.8036	65.6786	40.5466	69.2959	29.4997	79.773	26.6875	96.9342	19.4735	43.0541	63.0357	-0.56853
1109	62.9154	62.1013	62.9846	61.4798	63.0888	59.299	63.4128	55.6153	64.0408	49.7626	65.5206	40.5508	69.1043	29.5354	79.4694	26.7273	96.4004	19.5167	41.5704	62.9007	-0.58343
1110	62.7798	61.9725	62.8484	61.3561	62.9518	59.1926	63.2731	55.5359	63.8957	49.7206	65.3624	40.5539	68.9128	29.5702	79.1674	26.7663	95.8724	19.5593	41.3194	62.7652	-0.58595
1111	62.6493	61.8487	62.7174	61.2373	62.8199	59.0907	63.1385	55.4605	63.7558	49.6821	65.2098	40.5596	68.7275	29.6069	78.8739	26.807	95.3582	19.6032	41.9547	62.6349	-0.57957
1112	62.5257	61.7316	62.5932	61.125	62.6948	58.9951	63.0108	55.3908	63.6229	49.6483	65.0645	40.569	68.5503	29.6462	78.591	26.8502	94.8604	19.649	42.8778	62.5114	-0.5703
1113	62.4068	61.6191	62.4738	61.0174	62.5746	58.9037	62.8879	55.3249	63.495	49.6177	64.9243	40.5808	68.3789	29.6873	78.316	26.8949	94.3755	19.6959	43.4782	62.3926	-0.56427
1114	62.2883	61.507	62.3547	60.91	62.4547	58.8124	62.7655	55.259	63.3676	49.5868	64.7848	40.5922	68.2084	29.728	78.0434	26.9393	93.8967	19.7427	43.3866	62.2743	-0.56519
1115	62.1662	61.3911	62.232	60.7989	62.3312	58.7174	62.6395	55.1893	63.2365	49.5523	64.6416	40.6005	68.0344	29.7664	77.7681	26.9817	93.4178	19.788	42.6349	62.1522	-0.57274
1116	62.039	61.2703	62.1043	60.6828	62.2026	58.6175	62.5083	55.1147	63.1004	49.5133	64.4934	40.6048	67.8555	29.8019	77.4883	27.0214	92.9368	19.8313	41.664	62.0251	-0.58249
1117	61.9098	61.1474	61.9746	60.5646	62.0721	58.5154	62.3753	55.038	62.9623	49.472	64.3434	40.6071	67.6749	29.8358	77.2079	27.0597	92.4583	19.8738	41.175	61.8961	-0.5874
1118	61.7859	61.0297	61.8502	60.4515	61.9469	58.4181	62.2476	54.9656	62.8297	49.4344	64.1991	40.6122	67.5007	29.8717	76.936	27.0998	91.9928	19.9175	41.8591	61.7723	-0.58053
1119	61.677	60.9267	61.7407	60.353	61.8367	58.3347	62.1349	54.906	62.7124	49.4081	64.0704	40.6265	67.3432	29.9144	76.6843	27.146	91.5545	19.9659	44.1214	61.6634	-0.55781
1120	61.592	60.8473	61.6553	60.2778	61.7505	58.2738	62.0465	54.8675	62.6196	49.4006	63.9669	40.656	67.2125	29.9682	76.4641	27.2024	91.1564	20.0218	47.886	61.5786	-0.51999
1121	61.5365	60.797	61.5993	60.2314	61.6939	58.2406	61.9878	54.8549	62.5567	49.4163	63.8941	40.7045	67.1142	30.0361	76.2819	27.2716	90.8061	20.0872	52.5733	61.5232	-0.47288
1122	61.5102	60.7755	61.5726	60.2135	61.6665	58.2349	61.9585	54.8681	62.5236	49.455	63.8517	40.772	67.0481	30.1181	76.137	27.3536	90.5024	20.1621	57.2545	61.4969	-0.42581
1123	61.5067	60.7765	61.5687	60.2179	61.6621	58.2507	61.9522	54.9015	62.5137	49.512	63.8332	40.8544	67.0072	30.2112	76.0216	27.4458	90.2358	20.2447	60.9495	61.4936	-0.38864
1124	61.5157	60.7899	61.5774	60.2345	61.6702	58.2782	61.9585	54.9458	62.5166	49.5787	63.8276	40.9449	66.9802	30.3105	75.9224	27.5436	89.9904	20.3315	62.9669	61.5026	-0.36834
1125	61.5258	60.8042	61.5871	60.2521	61.6793	58.3066	61.9659	54.991	62.5206	49.6461	63.8234	41.0361	66.9546	30.4104	75.8256	27.6421	89.7495	20.419	63.1567	61.5128	-0.36643
1126	61.5287	60.8115	61.5896	60.2626	61.6813	58.3282	61.9662	55.0295	62.5173	49.7075	63.8117	41.1223	66.9214	30.5068	75.721	27.7374	89.5012	20.5042	62.001	61.5158	-0.37806
1127	61.5223	60.8095	61.5828	60.264	61.6739	58.3408	61.957	55.0596	62.5046	49.7611	63.7905	41.2021	66.8784	30.5985	75.6058	27.8285	89.2422	20.5865	60.4863	61.5095	-0.3933
1128	61.5118	60.8034	61.5719	60.2612	61.6624	58.3493	61.9437	55.0857	62.4878	49.8112	63.7651	41.2789	66.8311	30.6881	75.4865	27.9178	88.9803	20.6676	59.8054	61.499	-0.40015
1129	61.5084	60.8044	61.5681	60.2654	61.6581	58.3646	61.9376	55.1181	62.4782	49.8668	63.7472	41.3603	66.7919	30.7813	75.377	28.0103	88.7317	20.7512	60.9614	61.4957	-0.38852
1130	61.5264	60.8265	61.5858	60.2906	61.6752	58.4	61.953	55.1695	62.4904	49.9395	63.7516	41.4559	66.7762	30.8853	75.2946	28.1127	88.5166	20.8423	64.4325	61.5138	-0.35359
1131	61.5785	60.8822	61.6376	60.3491	61.7265	58.4677	62.0028	55.2514	62.5373	50.0398	63.7914	41.5745	66.7976	31.0065	75.2547	28.231	88.3529	20.9452	69.9869	61.5659	-0.29767
1132	61.672	60.9789	61.7308	60.4481	61.8193	58.5747	62.0943	55.3703	62.6262	50.1738	63.8741	41.7212	66.8641	31.1489	75.2658	28.3686	88.2504	21.0627	76.7351	61.6595	-0.22969
1133	61.8062	61.1159	61.8647	60.5871	61.9529	58.7204	62.2268	55.5259	62.7565	50.341	63.9989	41.8958	66.9747	31.3125	75.327	28.5255	88.2075	21.1948	83.3874	61.7937	-0.16263
1134	61.9725	61.2846	62.0309	60.7576	62.1187	58.8967	62.3916	55.7104	62.9194	50.5345	64.1571	42.0926	67.1202	31.4931	75.4274	28.698	88.2113	21.3387	88.6448	61.9601	-0.1096
1135	62.1565	61.4708	62.2147	60.9454	62.3023	59.0898	62.5743	55.911	63.1003	50.7428	64.3335	42.3019	67.2848	31.6835	75.5495	28.8796	88.2411	21.4897	91.5821	62.1442	-0.07996
1136	62.342	61.6585	62.4	61.1347	62.4873	59.2844	62.7584	56.1129	63.2826	50.9526	64.5114	42.5128	67.4508	31.8754	75.6733	29.0628	88.2734	21.6421	91.9061	62.3297	-0.07669
1137	62.5149	61.8337	62.5727	61.3117	62.6597	59.467	62.9298	56.3038	63.4521	51.1523	64.6762	42.7157	67.6033	32.0618	75.7819	29.241	88.2887	21.791	90.0025	62.5027	-0.0959
1138	62.6669	61.9883	62.7245	61.4682	62.8111	59.6298	63.0802	56.4758	63.6004	51.3351	64.8194	42.9047	67.7331	32.2381	75.8652	29.4102	88.2753	21.9336	86.7674	62.6547	-0.12854
1139	62.7964	62.1206	62.8537	61.6026	62.94	59.7713	63.208	56.6277	63.7259	51.4997	64.9394	43.0787	67.8387	32.4036	75.9216	29.5695	88.2313	22.069	83.2942	62.7843	-0.16357
1140	62.9079	62.2351	62.9649	61.7193	63.0508	59.8955	63.3175	56.7632	63.833	51.6496	65.0407	43.2405	67.9247	32.5602	75.9564	29.7209	88.1632	22.1987	80.5092	62.8957	-0.19165
1141	63.0087	62.339	63.0654	61.8256	63.1509	60.0096	63.4164	56.8892	63.9294	51.7907	65.131	43.3953	67.9994	32.7118	75.9789	29.8678	88.0817	22.3253	78.9051	62.9966	-0.20782
1142	63.106	62.4395	63.1625	61.9284	63.2476	60.1203	63.5117	57.012	64.0222	51.929	65.2177	43.5478	68.0704	32.8621	75.9975	30.0136	87.9967	22.4513	78.4298	63.094	-0.21261
1143	63.2037	62.5404	63.26	62.0317	63.3446	60.2315	63.6075	57.1352	64.1155	52.0678	65.3049	43.7009	68.142	33.013	76.0171	30.16	87.9139	22.578	78.5737	63.1918	-0.21116
1144	63.3012	62.641	63.3572	62.1346	63.4414	60.3423	63.703	57.2581	64.2085	52.2063	65.3919	43.854	68.2133	33.1641	76.0367	30.3068	87.8321	22.7052	78.5985	63.2893	-0.21091
1145	63.3933	62.7362	63.449	62.2323	63.5328	60.448	63.7931	57.3761	64.2961	52.3404	65.4733	44.0034	68.2789	33.3129	76.0503	30.4515	87.7443	22.831	77.8266	63.3814	-0.21869
1146	63.4725	62.8187	63.5279	62.3172	63.6113	60.5413	63.8702	57.4824	64.3706	52.4638	65.5414	44.1441	68.3308	33.4553	76.0489	30.5905	87.6402	22.9528	75.8687	63.4607	-0.23842
1147	63.5313	62.8811	63.5864	62.3822	63.6693	60.6152	63.9269	57.5702	64.4244	52.5704	65.5886	44.2707	68.3609	33.5872	76.0237	30.7199	87.5097	23.0676	72.7302	63.5196	-0.27004
1148	63.5645	62.9181	63.6193	62.422	63.7018	60.6646	63.9578	57.6347	64.4524	52.6556	65.6094	44.3794	68.3636	33.7058	75.9685	30.8372	87.346	23.1735	68.7625	63.5529	-0.31
1149	63.5705	62.928	63.6249	62.435	63.7069	60.6879	63.9613	57.6743	64.4527	52.7181	65.6021	44.4688	68.3372	33.8099	75.8815	30.9414	87.1469	23.2696	64.5021	63.5589	-0.35289
1150	63.5507	62.9125	63.6048	62.4226	63.6862	60.6865	63.9389	57.6903	64.4269	52.7589	65.5684	44.54	68.2834	33.9002	75.7646	31.033	86.9149	23.3565	60.4555	63.5392	-0.39361
1151	63.5087	62.875	63.5624	62.3885	63.6433	60.6638	63.8942	57.686	64.3788	52.781	65.5119	44.5954	68.2061	33.9785	75.6223	31.1136	86.6552	23.4352	56.9442	63.4973	-0.42893
1152	63.4486	62.8194	63.5019	62.3364	63.5822	60.6236	63.8312	57.665	64.3122	52.7876	65.4368	44.6375	68.1095	34.0468	75.4594	31.1851	86.3734	23.5071	54.0325	63.4373	-0.45821
1153	63.3734	62.7489	63.4263	62.2694	63.506	60.5689	63.7532	57.6299	64.2305	52.7813	65.3463	44.6685	67.9972	34.1066	75.2797	31.2488	86.074	23.5733	51.5875	63.3622	-0.48279
1154	63.2852	62.6655	63.3377	62.1896	63.4167	60.5015	63.662	57.5827	64.1356	52.7636	65.2424	44.6898	67.8712	34.159	75.0856	31.3058	85.7598	23.6344	49.4294	63.274	-0.50448
1155	63.1853	62.5705	63.2374	62.0983	63.3158	60.4228	63.5592	57.5246	64.0289	52.7357	65.1267	44.7023	67.7331	34.2045	74.8789	31.3565	85.4327	23.6909	47.4829	63.1743	-0.52404
1156	63.0762	62.4662	63.1279	61.9978	63.2057	60.3351	63.447	57.4578	63.913	52.6996	65.0017	44.7076	67.5854	34.2446	74.6625	31.4021	85.0962	23.7436	45.8874	63.0653	-0.54007
1157	62.9624	62.3573	63.0136	61.8925	63.0908	60.2427	63.3302	57.3862	63.7923	52.659	64.8719	44.7089	67.4331	34.2814	74.4416	31.4448	84.7563	23.7942	44.9915	62.9515	-0.54907
1158	62.8509	62.2507	62.9018	61.7896	62.9783	60.1524	63.2157	57.3165	63.6741	52.62	64.7447	44.7112	67.2837	34.319	74.2248	31.4883	84.4226	23.8453	45.2314	62.8401	-0.54666
1159	62.7511	62.1555	62.8015	61.6979	62.8774	60.073	63.113	57.2571	63.5677	52.5901	64.6296	44.7212	67.1471	34.3623	74.0228	31.537	84.1074	23.9005	46.9395	62.7404	-0.5295
1160	62.6722	62.081	62.7222	61.6268	62.7976	60.0135	63.0314	57.2165	63.4826	52.5773	64.5362	44.7455	67.0332	34.4167	73.8466	31.5958	83.8228	23.9634	50.1578	62.6615	-0.49716
1161	62.6211	62.0342	62.6708	61.5831	62.7457	59.9806	62.9778	57.2011	63.4258	52.5875	64.4717	44.7893	66.9495	34.4861	73.7042	31.6684	83.5779	24.0369	54.5258	62.6106	-0.45325
1162	62.6004	62.0172	62.6498	61.5691	62.7241	59.9766	62.9547	57.2132	63.3997	52.6229	64.4384	44.8544	66.8983	34.5719	73.5982	31.7562	83.3756	24.122	59.3084	62.5899	-0.40515
1163	62.6064	62.0268	62.6555	61.5813	62.7293	59.9981	62.9585	57.2495	63.4007	52.6805	64.4328	44.9385	66.876	34.6724	73.5244	31.8575	83.2107	24.2175	63.5592	62.596	-0.36238
1164	62.63	62.0538	62.6788	61.6109	62.7522	60.0363	62.98	57.3018	63.4195	52.7528	64.4453	45.035	66.8726	34.7826	73.4719	31.9679	83.0708	24.32	66.3728	62.6196	-0.33406
1165	62.6583	62.0854	62.7068	61.645	62.7798	60.0791	63.0063	57.3583	63.4432	52.8288	64.4627	45.1348	66.8745	34.8956	73.4254	32.0807	82.9388	24.4246	67.1495	62.648	-0.32624
1166	62.6779	62.1084	62.7261	61.6706	62.7987	60.1134	63.0238	57.4067	63.4581	52.8974	64.4713	45.2282	66.8672	35.0037	73.3694	32.1892	82.7968	24.5261	65.7886	62.6677	-0.33994
1167	62.6783	62.1123	62.7262	61.6771	62.7983	60.1291	63.022	57.4372	63.4535	52.9494	64.46	45.3075	66.8396	35.101	73.2914	32.2878	82.631	24.6201	62.7284	62.6681	-0.37074
1168	62.6542	62.0919	62.7018	61.6596	62.7734	60.1214	62.9956	57.4453	63.4242	52.9806	64.4238	45.3689	66.7861	35.1846	73.1856	32.3738	82.4348	24.7047	58.8382	62.6441	-0.40988
1169	62.6074	62.049	62.6546	61.6196	62.7258	60.0916	62.9464	57.4323	63.3719	52.9923	64.3643	45.4135	66.7087	35.255	73.0541	32.4478	82.2107	24.7802	55.1772	62.5973	-0.4467
1170	62.5454	61.9911	62.5923	61.5647	62.6629	60.0472	62.8819	57.4051	63.3044	52.9907	64.2893	45.4466	66.6154	35.3166	72.9057	32.5136	81.9688	24.8495	52.6977	62.5354	-0.47163
1171	62.4795	61.9291	62.526	61.5058	62.5961	59.9989	62.8135	57.374	63.2328	52.9854	64.2103	45.4763	66.5181	35.3756	72.7535	32.5771	81.7238	24.9172	51.9914	62.4696	-0.47873
1172	62.4212	61.8747	62.4674	61.4544	62.537	59.9578	62.7528	57.3497	63.1691	52.9862	64.1393	45.5112	66.4292	35.4386	72.6111	32.6442	81.4909	24.9877	53.1393	62.4113	-0.46719
1173	62.3794	61.8368	62.4253	61.4193	62.4944	59.9324	62.7088	57.3404	63.1221	53.0008	64.0854	45.5577	66.3582	35.5106	72.4887	32.7197	81.2815	25.0647	55.7301	62.3697	-0.44114
1174	62.3584	61.8193	62.404	61.4045	62.4727	59.9269	62.6856	57.35	63.0962	53.0326	64.0529	45.6191	66.3095	35.5943	72.3911	32.806	81.1009	25.1501	59.0092	62.3487	-0.40816
1175	62.3569	61.8212	62.4023	61.4089	62.4705	59.9401	62.6821	57.3774	63.09	53.0809	64.0406	45.6945	66.2817	35.689	72.3169	32.9024	80.9473	25.2434	62.1242	62.3473	-0.37682
1176	62.3695	61.837	62.4146	61.4271	62.4824	59.9667	62.6927	57.4176	63.0981	53.1409	64.0427	45.7801	66.2691	35.7916	72.2595	33.0063	80.8133	25.3426	64.3749	62.36	-0.35417
1177	62.3884	61.8589	62.4331	61.4514	62.5005	59.9992	62.7096	57.4634	63.1126	53.2061	64.0513	45.87	66.2633	35.8979	72.2099	33.1135	80.6889	25.4445	65.3873	62.3788	-0.34398
1178	62.4058	61.8794	62.4503	61.4743	62.5173	60.0303	62.7251	57.5077	63.1256	53.2698	64.0585	45.9587	66.2561	36.0033	72.1591	33.2201	80.5639	25.546	65.1777	62.3963	-0.34609
1179	62.4162	61.893	62.4604	61.4903	62.527	60.0546	62.7335	57.5455	63.1316	53.3275	64.0586	46.0421	66.2416	36.1046	72.1009	33.3229	80.4313	25.6448	64.0758	62.4068	-0.35718
1180	62.4172	61.8972	62.4611	61.497	62.5273	60.0697	62.7325	57.5745	63.1281	53.3768	64.0491	46.1184	66.2173	36.2005	72.0322	33.4206	80.2879	25.7399	62.5714	62.4078	-0.37232
1181	62.4091	61.8925	62.4528	61.4947	62.5186	60.0761	62.7225	57.5949	63.1154	53.4182	64.0304	46.1877	66.1836	36.2909	71.9537	33.5135	80.1344	25.8313	61.1274	62.3998	-0.38685
1182	62.3942	61.8809	62.4376	61.4857	62.503	60.0758	62.7055	57.6089	63.096	53.4535	64.0048	46.2517	66.1429	36.3773	71.868	33.6026	79.9735	25.9199	60.0251	62.385	-0.39794
1183	62.375	61.865	62.4181	61.4723	62.483	60.0711	62.6842	57.6187	63.072	53.4848	63.9747	46.3121	66.0977	36.4609	71.7778	33.6892	79.8086	26.0067	59.3045	62.3658	-0.40519
1184	62.3526	61.846	62.3955	61.4558	62.46	60.0635	62.6599	57.6255	63.0451	53.5132	63.9416	46.37	66.0495	36.5425	71.6848	33.774	79.6412	26.0923	58.7965	62.3435	-0.4103
1185	62.327	61.8237	62.3695	61.436	62.4336	60.0525	62.6321	57.629	63.0148	53.5385	63.9051	46.4251	65.9979	36.6219	71.5885	33.8568	79.4711	26.1764	58.2358	62.3179	-0.41594
1186	62.2963	61.7964	62.3386	61.4113	62.4022	60.0366	62.5994	57.6277	62.9794	53.5592	63.8636	46.4762	65.9412	36.6982	71.4871	33.9367	79.2961	26.2584	57.4056	62.2873	-0.42429
1187	62.2587	61.7621	62.3007	61.3796	62.3638	60.0139	62.5597	57.6198	62.9371	53.5736	63.815	46.5216	65.8774	36.7701	71.3783	34.0126	79.1138	26.3374	56.2472	62.2497	-0.43594
1188	62.213	61.7199	62.2547	61.3399	62.3174	59.9833	62.5119	57.6042	62.8866	53.5808	63.7583	46.5607	65.8053	36.8369	71.261	34.0838	78.9228	26.4129	54.9176	62.2041	-0.44931
1189	62.1604	61.6707	62.2018	61.2934	62.264	59.9459	62.4572	57.582	62.8292	53.5817	63.6945	46.5942	65.726	36.8993	71.1364	34.151	78.7246	26.4853	53.746	62.1516	-0.46109
1190	62.1043	61.6181	62.1454	61.2434	62.2072	59.9051	62.399	57.5564	62.7684	53.5793	63.6273	46.6247	65.6433	36.9593	71.0086	34.2159	78.5237	26.5561	53.1323	62.0956	-0.46726
1191	62.0503	61.5675	62.0911	61.1954	62.1525	59.8661	62.3429	57.5324	62.7096	53.5783	63.5623	46.6563	65.563	37.0202	70.8838	34.2817	78.3269	26.6275	53.3969	62.0416	-0.4646
1192	62.0044	61.5249	62.045	61.1554	62.1059	59.835	62.295	57.5159	62.6591	53.5841	63.5057	46.6936	65.4916	37.0856	70.7689	34.3517	78.1419	26.7024	54.6571	61.9958	-0.45193
1193	61.9719	61.4956	62.0122	61.1285	62.0727	59.8165	62.2605	57.5115	62.6222	53.6011	63.4629	46.7407	65.4345	37.1587	70.6699	34.4288	77.9752	26.7829	56.7573	61.9634	-0.43081
1194	61.9553	61.482	61.9953	61.1173	62.0554	59.8134	62.242	57.5218	62.6013	53.6316	63.4364	46.7994	65.3943	37.2411	70.5895	34.5146	77.8297	26.8702	59.2866	61.9468	-0.40537
1195	61.9535	61.4832	61.9933	61.1207	62.0531	59.8245	62.2385	57.5457	62.5955	53.6748	63.4252	46.8691	65.3699	37.3323	70.5267	34.6086	77.7042	26.9641	61.674	61.9451	-0.38135
1196	61.9622	61.4947	62.0017	61.1343	62.0611	59.8456	62.2454	57.5791	62.6002	53.7268	63.4248	46.9465	65.3568	37.4297	70.4761	34.7084	77.5928	27.0625	63.3515	61.9538	-0.36447
1197	61.9743	61.5096	62.0135	61.1513	62.0726	59.8699	62.2557	57.6156	62.6084	53.7815	63.4278	47.0262	65.3473	37.5291	70.4298	34.81	77.4868	27.1626	63.9089	61.9659	-0.35886
1198	61.982	61.5201	62.021	61.1639	62.0797	59.89	62.2617	57.6478	62.6122	53.8323	63.4265	47.1025	65.3334	37.6257	70.3791	34.9092	77.3764	27.2609	63.2173	61.9737	-0.36582
1199	61.9788	61.5198	62.0176	61.1658	62.0759	59.8995	62.2568	57.6699	62.6051	53.8735	63.4141	47.1703	65.3081	37.7156	70.3164	35.0021	77.2535	27.3545	61.4703	61.9706	-0.3834
1200	61.9612	61.5051	61.9997	61.1534	62.0577	59.8949	62.2374	57.6783	62.5834	53.9018	63.387	47.2268	65.2679	37.7966	70.2379	35.0868	77.1138	27.4417	59.1355	61.953	-0.40689
1201	61.9198	61.4668	61.958	61.1174	62.0156	59.8672	62.1941	57.6645	62.5376	53.9092	63.3356	47.2648	65.2027	37.8628	70.133	35.1578	76.9457	27.5183	55.2737	61.9116	-0.44573
1202	61.8749	61.425	61.9129	61.078	61.9701	59.8361	62.1473	57.6472	62.4885	53.9133	63.2807	47.2998	65.1341	37.9265	70.0247	35.2265	76.7747	27.5932	54.667	61.8668	-0.45183
1203	61.8325	61.3857	61.8702	61.041	61.927	59.8073	62.103	57.632	62.4418	53.9193	63.2285	47.3363	65.0682	37.9914	69.9197	35.2964	76.608	27.6691	55.0141	61.8244	-0.44834
1204	61.7991	61.3553	61.8366	61.0129	61.893	59.7871	62.0678	57.6251	62.4043	53.9328	63.1855	47.3794	65.0121	38.0616	69.8255	35.3711	76.4537	27.7489	56.4332	61.7911	-0.43407
1205	61.781	61.3401	61.8183	60.9999	61.8743	59.7816	62.048	57.6323	62.3823	53.9595	63.1583	47.434	64.9722	38.141	69.7491	35.4544	76.3195	27.8355	58.871	61.7731	-0.40955
1206	61.7833	61.345	61.8203	61.0069	61.876	59.7958	62.0486	57.6583	62.3808	54.0037	63.1519	47.5039	64.9539	38.2328	69.6962	35.5494	76.2116	27.9314	62.1511	61.7754	-0.37655
1207	61.8095	61.3737	61.8463	61.0375	61.9017	59.833	62.0733	57.7066	62.4035	54.0687	63.17	47.592	64.9608	38.3393	69.6706	35.658	76.134	28.0382	66.0221	61.8017	-0.33759
1208	61.8613	61.4278	61.8979	61.0934	61.953	59.895	62.1237	57.7787	62.4521	54.156	63.2144	47.6998	64.9947	38.4618	69.6742	35.7815	76.0887	28.1568	70.1836	61.8535	-0.29569
1209	61.9382	61.5069	61.9747	61.174	62.0295	59.9813	62.1993	57.8742	62.5261	54.2652	63.2844	47.8269	65.0552	38.6001	69.7063	35.9198	76.075	28.2873	74.2817	61.9305	-0.25441
1210	62.0373	61.6079	62.0735	61.2766	62.1281	60.089	62.2971	57.9904	62.6224	54.3937	63.3771	47.9712	65.1389	38.7524	69.7635	36.0713	76.0889	28.4283	77.903	62.0296	-0.21792
1211	62.1526	61.7251	62.1887	61.3952	62.243	60.2125	62.4113	58.1218	62.7352	54.5367	63.4864	48.1282	65.2397	38.9152	69.8391	36.2326	76.1232	28.5774	80.5984	62.145	-0.19075
1212	62.2759	61.8502	62.3119	61.5216	62.366	60.3437	62.5335	58.2606	62.8559	54.6866	63.6038	48.2915	65.3489	39.0834	69.9238	36.399	76.1676	28.7308	81.9523	62.2683	-0.1771
1213	62.3972	61.9733	62.4329	61.6461	62.4868	60.4728	62.6536	58.3975	62.9746	54.8347	63.7192	48.4534	65.456	39.2507	70.0063	36.5647	76.2098	28.8838	81.7024	62.3895	-0.17962
1214	62.5063	62.0843	62.5419	61.7585	62.5955	60.5903	62.7616	58.5231	63.0811	54.9723	63.8222	48.6061	65.5504	39.4107	70.0753	36.7237	76.2376	29.0318	79.8584	62.4987	-0.19821
1215	62.5957	62.1757	62.6311	61.8515	62.6845	60.6886	62.8497	58.6302	63.1677	55.0925	63.905	48.7434	65.6241	39.5586	70.1224	36.8714	76.2418	29.1711	76.7847	62.5881	-0.22919
1216	62.662	62.2442	62.6972	61.9216	62.7503	60.7645	62.9147	58.7156	63.231	55.1922	63.9643	48.8628	65.6737	39.692	70.1438	37.0057	76.2184	29.3	73.174	62.6545	-0.26557
1217	62.7074	62.2919	62.7425	61.9711	62.7952	60.82	62.9587	58.7813	63.2732	55.2736	64.0023	48.9658	65.7015	39.8123	70.1421	37.1279	76.1703	29.4195	69.9045	62.6999	-0.2985
1218	62.7393	62.3262	62.7742	62.0072	62.8266	60.8625	62.9892	58.8344	63.3018	55.3429	64.0266	49.0582	65.7152	39.924	70.1256	37.2421	76.1066	29.5328	67.7961	62.7319	-0.31973
1219	62.7682	62.3575	62.8029	62.0403	62.855	60.902	63.0166	58.8845	63.3274	55.4094	64.0479	49.1481	65.726	40.0338	70.1062	37.3545	76.0399	29.6449	67.3472	62.7609	-0.32425
1220	62.8044	62.3961	62.8389	62.0806	62.8908	60.9485	63.0514	58.9414	63.3604	55.4822	64.0766	49.2436	65.7444	40.1482	70.0952	37.4714	75.9829	29.7606	68.5351	62.7971	-0.31229
1221	62.8545	62.4484	62.8888	62.1347	62.9404	61.0085	63.1002	59.0112	63.4075	55.5672	64.1196	49.3498	65.7775	40.2716	70.0999	37.5966	75.9434	29.8832	70.7763	62.8473	-0.28972
1222	62.9188	62.5148	62.9529	62.2027	63.0042	61.0822	63.1631	59.0943	63.4688	55.6646	64.177	49.4672	65.8255	40.4041	70.1208	37.7304	75.9216	30.0128	73.0707	62.9116	-0.26661
1223	62.9905	62.5885	63.0244	62.278	63.0755	61.163	63.2336	59.1843	63.5376	55.7685	64.2421	49.5903	65.8814	40.5415	70.1501	37.8689	75.9092	30.1463	74.2986	62.9833	-0.25424
1224	63.0573	62.6574	63.091	62.3485	63.1418	61.239	63.299	59.2696	63.6015	55.8681	64.3021	49.7096	65.9321	40.6759	70.1741	38.0046	75.8916	30.2778	73.579	63.0501	-0.26149
1225	63.1047	62.707	63.1382	62.3998	63.1887	61.2962	63.3451	59.3366	63.6458	55.9503	64.3424	49.8135	65.9627	40.7978	70.1769	38.1288	75.8512	30.4003	70.5668	63.0975	-0.29183
1226	63.1204	62.7251	63.1538	62.4197	63.2039	61.3226	63.3594	59.3738	63.6582	56.0043	64.3505	49.8922	65.9603	40.8993	70.1448	38.2338	75.7735	30.5077	65.5979	63.1133	-0.34186
1227	63.0983	62.7057	63.1314	62.4022	63.1813	61.3121	63.3357	59.3753	63.6325	56.0246	64.32	49.9408	65.9185	40.976	70.071	38.3157	75.6513	30.5968	59.6186	63.0913	-0.40203
1228	63.0405	62.6507	63.0734	62.3494	63.1229	61.2669	63.2762	59.343	63.5709	56.0128	64.2533	49.9607	65.8396	41.0291	69.9581	38.3757	75.4873	30.6683	53.932	63.0335	-0.45922
1229	62.9574	62.5705	62.9901	62.2715	63.0392	61.197	63.1913	59.2866	63.4837	55.9783	64.1608	49.9601	65.7344	41.0653	69.8176	38.4197	75.2942	30.7272	49.8394	62.9505	-0.50036
1230	62.8652	62.4813	62.8976	62.1846	62.9463	61.1181	63.0972	59.2215	63.3874	55.9353	64.0591	49.9518	65.6199	41.095	69.6677	38.4577	75.0914	30.7813	48.289	62.8583	-0.51594
1231	62.7821	62.4011	62.8143	62.1066	62.8626	61.048	63.0124	59.1648	63.3003	55.9001	63.9669	49.9502	65.5152	41.1301	69.5284	38.5007	74.9008	30.8394	49.6364	62.7753	-0.5024
1232	62.7245	62.3462	62.7564	62.0538	62.8044	61.0025	62.9531	59.1318	63.2389	55.8872	63.9006	49.9684	65.4372	41.1815	69.4178	38.5589	74.7415	30.9098	53.5939	62.7177	-0.46262
1233	62.7033	62.3275	62.735	62.037	62.7827	60.9924	62.9304	59.1331	63.2143	55.9065	63.8715	50.0153	65.3974	41.2564	69.3479	38.6392	74.6266	30.9979	59.3462	62.6966	-0.40477
1234	62.7227	62.3492	62.7543	62.0604	62.8017	61.0218	62.9485	59.1725	63.2307	55.9619	63.8838	50.0944	65.4	41.3579	69.3233	38.7445	74.5608	31.1062	65.7986	62.716	-0.33984
1235	62.7801	62.4085	62.8115	62.1213	62.8586	61.088	63.0046	59.2477	63.2853	56.051	63.9348	50.2037	65.4423	41.4844	69.3409	38.8732	74.5407	31.2335	71.8625	62.7735	-0.27878
1236	62.8676	62.4978	62.8988	62.2119	62.9457	61.1834	63.091	59.3512	63.3702	56.1669	64.0165	50.337	65.5159	41.631	69.3919	39.0208	74.5567	31.3761	76.6884	62.8609	-0.23016
1237	62.9742	62.6062	63.0053	62.3215	63.052	61.2976	63.1966	59.4729	63.4746	56.3	64.1177	50.4857	65.6097	41.7905	69.4642	39.1806	74.5959	31.5288	79.8058	62.9676	-0.19874
1238	63.0889	62.7225	63.1198	62.4391	63.1663	61.4195	63.3102	59.6021	63.5869	56.4402	64.2271	50.641	65.7118	41.9557	69.5455	39.3457	74.6448	31.686	81.148	63.0823	-0.18521
1239	63.2019	62.8371	63.2327	62.555	63.279	61.5398	63.4223	59.7297	63.6977	56.5791	64.3348	50.7951	65.8123	42.12	69.6251	39.5102	74.692	31.843	80.9754	63.1954	-0.18695
1240	63.3067	62.9436	63.3373	62.6628	63.3834	61.6521	63.526	59.8496	63.8001	56.7105	64.4342	50.9426	65.9041	42.2791	69.6956	39.6698	74.7298	31.9962	79.7493	63.3002	-0.19931
1241	63.3998	63.0385	63.4303	62.759	63.4761	61.753	63.618	59.9583	63.8908	56.8314	64.5216	51.0808	65.9839	42.4306	69.7535	39.8224	74.7542	32.1441	77.9903	63.3933	-0.21704
1242	63.4808	63.1213	63.5111	62.8432	63.5567	61.8421	63.6979	60.0556	63.9692	56.9414	64.5968	51.2092	66.0511	42.5742	69.7982	39.9676	74.7647	32.2862	76.1565	63.4743	-0.23552
1243	63.5512	63.1936	63.5813	62.9169	63.6267	61.9208	63.7672	60.1429	64.0371	57.042	64.6612	51.3291	66.1073	42.7108	69.8315	40.1064	74.7632	32.4233	74.5626	63.5448	-0.25158
1244	63.6135	63.2578	63.6435	62.9826	63.6886	61.9917	63.8283	60.2224	64.0968	57.1351	64.7175	51.4423	66.1552	42.8421	69.856	40.2401	74.7526	32.5565	73.3477	63.6071	-0.26382
1245	63.67	63.3162	63.6998	63.0425	63.7447	62.0568	63.8836	60.2963	64.1506	57.223	64.7678	51.5508	66.1971	42.9695	69.8744	40.3703	74.7357	32.687	72.486	63.6637	-0.2725
1246	63.722	63.3702	63.7516	63.0979	63.7963	62.1175	63.9344	60.3659	64.1999	57.3066	64.8135	51.6555	66.2344	43.0938	69.8881	40.4977	74.7139	32.8155	71.8268	63.7157	-0.27914
1247	63.7695	63.4196	63.799	63.1489	63.8433	62.1738	63.9807	60.4312	64.2446	57.3862	64.8547	51.7565	66.2671	43.2152	69.897	40.6223	74.6874	32.9418	71.1676	63.7632	-0.28578
1248	63.8113	63.4634	63.8406	63.1942	63.8847	62.2245	64.0213	60.491	64.2837	57.4605	64.8902	51.8528	66.294	43.3326	69.9	40.7433	74.6549	33.0654	70.3226	63.805	-0.29429
1249	63.8456	63.4997	63.8747	63.2321	63.9186	62.2678	64.0544	60.5437	64.3152	57.528	64.9181	51.9428	66.3132	43.4449	69.895	40.8595	74.614	33.1853	69.1846	63.8394	-0.30575
1250	63.8706	63.5269	63.8996	63.2608	63.9432	62.3021	64.0782	60.5874	64.3374	57.5869	64.9366	52.0252	66.3228	43.5509	69.8801	40.9697	74.563	33.3004	67.7683	63.8645	-0.32001
1251	63.8855	63.5439	63.9144	63.2794	63.9577	62.3264	64.0918	60.6215	64.3494	57.6366	64.9448	52.099	66.322	43.6498	69.8544	41.0734	74.5007	33.4104	66.2049	63.8794	-0.33575
1252	63.8908	63.5513	63.9194	63.2885	63.9625	62.3413	64.0958	60.6463	64.3518	57.6774	64.9433	52.1648	66.3113	43.7419	69.8185	41.1707	74.4279	33.5153	64.7117	63.8847	-0.35078
1253	63.8885	63.5511	63.9169	63.29	63.9597	62.3487	64.0921	60.6638	64.3465	57.7112	64.9341	52.2242	66.2929	43.8286	69.7746	41.263	74.3468	33.6161	63.5254	63.8824	-0.36272
1254	63.8817	63.5466	63.91	63.2871	63.9525	62.3517	64.084	60.6769	64.3367	57.7407	64.9205	52.2796	66.2699	43.912	69.7262	41.3521	74.2613	33.7146	62.8318	63.8757	-0.3697
1255	63.8743	63.5413	63.9023	63.2835	63.9445	62.3539	64.0752	60.6893	64.3263	57.7695	64.9061	52.3342	66.2464	43.9947	69.6773	41.4407	74.1756	33.8127	62.7115	63.8683	-0.37091
1256	63.8694	63.5386	63.8973	63.2824	63.9393	62.3587	64.0691	60.704	64.3185	57.8004	64.8945	52.3907	66.2257	44.079	69.6317	41.5307	74.0937	33.9121	63.118	63.8635	-0.36682
1257	63.8696	63.5408	63.8973	63.2863	63.939	62.3683	64.068	60.7234	64.3158	57.8356	64.8881	52.4511	66.2102	44.1666	69.5918	41.6238	74.0182	34.0141	63.898	63.8637	-0.35897
1258	63.8759	63.5492	63.9034	63.2962	63.9448	62.3838	64.073	60.7485	64.3192	57.8762	64.8878	52.5162	66.2012	44.2581	69.5588	41.7207	73.9504	34.1193	64.8518	63.87	-0.34937
1259	63.8882	63.5635	63.9156	63.3121	63.9567	62.4051	64.0841	60.7792	64.3288	57.9222	64.8938	52.5861	66.1986	44.3537	69.5327	41.8214	73.8903	34.2277	65.8065	63.8824	-0.33976
1260	63.9061	63.5834	63.9333	63.3335	63.9742	62.4319	64.1008	60.8152	64.344	57.973	64.9054	52.6603	66.2019	44.453	69.5129	41.9257	73.8371	34.3392	66.6876	63.9003	-0.33089
1261	63.9294	63.6086	63.9564	63.3601	63.997	62.4638	64.1229	60.8561	64.3646	58.0285	64.9225	52.7388	66.2107	44.5558	69.4992	42.0334	73.7906	34.4536	67.5419	63.9236	-0.32229
1262	63.9588	63.6399	63.9857	63.3929	64.0261	62.5017	64.1512	60.9028	64.3914	58.0895	64.946	52.8222	66.2261	44.6629	69.4925	42.145	73.7518	34.5714	68.5311	63.9531	-0.31233
1263	63.9966	63.6795	64.0233	63.434	64.0635	62.5478	64.1879	60.9575	64.4267	58.158	64.9779	52.9124	66.2502	44.7758	69.4951	42.2622	73.7232	34.6939	69.8658	63.9909	-0.29889
1264	64.0461	63.7308	64.0726	63.4866	64.1126	62.6052	64.2362	61.0232	64.4737	58.237	65.0218	53.0121	66.2865	44.8967	69.5106	42.387	73.7084	34.8228	71.7196	64.0404	-0.28022
1265	64.1108	63.7972	64.1372	63.5543	64.1769	62.6775	64.2999	61.1033	64.5361	58.3298	65.0811	53.1244	66.3386	45.0284	69.5428	42.5221	73.7116	34.9603	74.1438	64.1052	-0.2558
1266	64.1936	63.8816	64.2199	63.64	64.2594	62.7675	64.3818	61.2007	64.6167	58.4389	65.1589	53.2516	66.4095	45.1729	69.5947	42.6692	73.736	35.1079	77.0099	64.188	-0.22692
1267	64.2953	63.9848	64.3215	63.7443	64.3608	62.8759	64.4826	61.316	64.7163	58.5653	65.2558	53.3945	66.4999	45.3308	69.6673	42.8292	73.7823	35.2662	80.0112	64.2897	-0.19667
1268	64.414	64.1049	64.44	63.8655	64.4792	63.0009	64.6004	61.4475	64.833	58.7071	65.3699	53.5515	66.608	45.501	69.7584	43.0007	73.8483	35.4344	82.719	64.4084	-0.16937
1269	64.5448	64.2371	64.5707	63.9987	64.6097	63.1378	64.7304	61.5906	64.962	58.86	65.4965	53.7187	66.7286	45.6799	69.8626	43.1807	73.9284	35.6098	84.6854	64.5393	-0.14954
1270	64.6807	64.3743	64.7065	64.137	64.7453	63.2797	64.8654	61.7386	65.096	59.0175	65.6281	53.8903	66.8544	45.8628	69.9724	43.3644	74.0144	35.7885	85.5529	64.6752	-0.14079
1271	64.8134	64.5084	64.8391	64.272	64.8777	63.4184	64.9973	61.8835	65.2269	59.1722	65.7565	54.0593	66.977	46.0437	70.0788	43.5464	74.0969	35.9661	85.1524	64.8079	-0.14483
1272	64.935	64.6314	64.9606	64.3962	64.9991	63.5463	65.1181	62.0178	65.3466	59.3168	65.8737	54.2192	67.0882	46.2171	70.1733	43.7213	74.167	36.138	83.548	64.9296	-0.16101
1273	65.0397	64.7376	65.0651	64.5034	65.1034	63.6575	65.2218	62.1359	65.4492	59.4458	65.9736	54.3649	67.1818	46.3785	70.2495	43.885	74.2179	36.3009	81.024	65.0343	-0.18646
1274	65.1242	64.8236	65.1495	64.5907	65.1876	63.7491	65.3054	62.2348	65.5315	59.5564	66.0532	54.4938	67.2546	46.5257	70.3041	44.0353	74.2461	36.453	78.0141	65.1188	-0.2168
1275	65.1885	64.8896	65.2137	64.658	65.2515	63.8208	65.3687	62.3143	65.5936	59.6485	66.1123	54.6057	67.3067	46.6585	70.3371	44.172	74.2517	36.594	74.9924	65.1831	-0.24725
1276	65.2353	64.9381	65.2603	64.7078	65.298	63.8754	65.4145	62.3769	65.638	59.7244	66.1536	54.7028	67.3408	46.7787	70.3514	44.2969	74.2376	36.7254	72.3629	65.23	-0.27374
1277	65.2688	64.9734	65.2937	64.7445	65.3311	63.9169	65.4469	62.4268	65.6691	59.788	66.1815	54.7887	67.3612	46.8893	70.3515	44.4127	74.2089	36.8494	70.3692	65.2635	-0.29382
1278	65.2935	64.9999	65.3182	64.7723	65.3554	63.9497	65.4704	62.4682	65.6913	59.8434	66.2005	54.8669	67.3725	46.9935	70.3423	44.5224	74.1706	36.9684	69.0455	65.2882	-0.30715
1279	65.3126	65.0209	65.3372	64.7947	65.3741	63.9771	65.4885	62.5042	65.7079	59.8937	66.2139	54.9403	67.3783	47.0935	70.3274	44.6282	74.1266	37.0843	68.2272	65.3074	-0.31539
1280	65.3276	65.0376	65.352	64.8129	65.3887	64.0002	65.5023	62.536	65.7203	59.9398	66.2231	55.0099	67.3798	47.1902	70.3082	44.7309	74.0782	37.1978	67.5985	65.3224	-0.32172
1281	65.3371	65.049	65.3613	64.8256	65.3978	64.018	65.5107	62.5626	65.7273	59.9809	66.2267	55.0748	67.3757	47.2829	70.2834	44.8298	74.0242	37.3082	66.78	65.3319	-0.32996
1282	65.3376	65.0514	65.3617	64.8295	65.398	64.027	65.5101	62.5805	65.7253	60.0135	66.2214	55.1318	67.3626	47.3688	70.2493	44.9223	73.9606	37.4134	65.424	65.3325	-0.34361
1283	65.3243	65.0401	65.3483	64.8196	65.3843	64.0224	65.4957	62.585	65.7094	60.0333	66.2021	55.1769	67.3352	47.4444	70.2006	45.005	73.8819	37.5105	63.3048	65.3193	-0.36494
1284	65.2921	65.0098	65.3159	64.7909	65.3516	63.9991	65.4622	62.5713	65.6745	60.0354	66.1636	55.2057	67.2885	47.5059	70.1317	45.0743	73.7823	37.5965	60.3859	65.287	-0.39431
1285	65.237	64.9568	65.2606	64.7395	65.2961	63.9534	65.4059	62.5354	65.6165	60.0162	66.102	55.2147	67.2183	47.5503	70.0387	45.1275	73.6575	37.669	56.8438	65.232	-0.42994
1286	65.1576	64.8795	65.181	64.6639	65.2162	63.8837	65.3252	62.4762	65.5342	59.9745	66.0159	55.2028	67.1232	47.5765	69.9199	45.1632	73.506	37.727	53.0518	65.1526	-0.46807
1287	65.0558	64.78	65.0791	64.5661	65.114	63.7921	65.222	62.3953	65.4294	59.9118	65.9071	55.1714	67.0052	47.5857	69.7775	45.1829	73.3301	37.7716	49.516	65.0509	-0.50361
1288	64.9371	64.6636	64.9601	64.4514	64.9948	63.6837	65.1019	62.298	65.3075	59.8332	65.7813	55.1251	66.8699	47.5818	69.6174	45.1901	73.1359	37.8056	46.7743	64.9322	-0.53116
1289	64.8096	64.5384	64.8325	64.328	64.8668	63.5666	64.9731	62.1921	65.1769	59.7462	65.6466	55.0708	66.7258	47.5708	69.4483	45.1905	72.9327	37.8338	45.2682	64.8048	-0.54629
1290	64.683	64.414	64.7056	64.2054	64.7397	63.4503	64.8451	62.0868	65.0472	59.6596	65.5129	55.0167	66.5827	47.5597	69.2805	45.1906	72.7312	37.8618	45.2294	64.6782	-0.54668
1291	64.5663	64.2995	64.5887	64.0926	64.6225	63.3436	64.727	61.9908	64.9274	59.5818	65.3892	54.9704	66.4499	47.5551	69.1237	45.197	72.5416	37.895	46.6041	64.5615	-0.53287
1292	64.4662	64.2015	64.4885	63.9963	64.522	63.2531	64.6256	61.9106	64.8245	59.5191	65.2825	54.9379	66.3344	47.5622	68.9852	45.2144	72.3716	37.9373	49.0433	64.4615	-0.50836
1293	64.3858	64.1231	64.4079	63.9194	64.4411	63.1819	64.544	61.8492	64.7413	59.4742	65.1957	54.9216	66.2393	47.5832	68.8681	45.245	72.2243	37.9906	51.9755	64.3811	-0.47889
1294	64.3238	64.0631	64.3457	63.8609	64.3787	63.1286	64.4808	61.8053	64.6767	59.4461	65.1277	54.9207	66.1633	47.6173	68.771	45.288	72.0983	38.0544	54.7506	64.3191	-0.45099
1295	64.2755	64.0167	64.2973	63.8159	64.3301	63.0888	64.4314	61.7745	64.6258	59.4305	65.0736	54.9311	66.1015	47.6612	68.6888	45.3403	71.9882	38.1259	56.812	64.2709	-0.43026
1296	64.2343	63.9773	64.2559	63.7779	64.2885	63.0558	64.3891	61.7503	64.5821	59.4211	65.0267	54.9471	66.0471	47.7098	68.6145	45.3971	71.8867	38.2013	57.859	64.2297	-0.41973
1297	64.1938	63.9386	64.2153	63.7406	64.2476	63.0235	64.3475	61.7267	64.5392	59.4123	64.9806	54.9635	65.9935	47.7586	68.5413	45.4541	71.7865	38.2768	57.9315	64.1893	-0.419
1298	64.1503	63.8969	64.1716	63.7003	64.2037	62.9881	64.3029	61.7001	64.4932	59.4004	64.9314	54.977	65.9369	47.8047	68.4651	45.5085	71.6834	38.3501	57.4046	64.1457	-0.4243
1299	64.1035	63.8519	64.1247	63.6567	64.1566	62.9495	64.2551	61.6702	64.444	59.3853	64.879	54.9873	65.8771	47.8481	68.3857	45.5602	71.5773	38.4213	56.8597	64.099	-0.42978
1300	64.0574	63.8075	64.0784	63.6137	64.11	62.9114	64.2078	61.6408	64.3954	59.3705	64.8273	54.9978	65.8179	47.8914	68.3072	45.6119	71.4724	38.4924	56.8935	64.0529	-0.42944
1301	64.0265	63.7784	64.0473	63.5858	64.0787	62.8883	64.1759	61.6259	64.3621	59.3697	64.791	55.0211	65.7746	47.9458	68.2452	45.6741	71.385	38.5724	59.2309	64.022	-0.40593
1302	64.0025	63.7561	64.0233	63.5649	64.0545	62.872	64.1509	61.6177	64.3359	59.3751	64.7618	55.0501	65.7386	48.005	68.191	45.741	71.3058	38.6563	60.2895	63.9981	-0.39528
1303	63.9919	63.7471	64.0125	63.5571	64.0435	62.8686	64.1393	61.6221	64.3231	59.3927	64.7461	55.0902	65.7162	48.0739	68.1511	45.817	71.2419	38.7481	62.3359	63.9875	-0.37469
1304	63.9971	63.7538	64.0176	63.565	64.0483	62.8808	64.1436	61.6417	64.3262	59.4249	64.7465	55.1438	65.7102	48.1545	68.1283	45.9041	71.1961	38.8493	64.8051	63.9927	-0.34984
1305	64.0158	63.774	64.0361	63.5863	64.0667	62.9062	64.1614	61.6743	64.3429	59.4694	64.7606	55.2088	65.7182	48.245	68.1201	46.0008	71.1657	38.9587	66.9191	64.0115	-0.32856
1306	64.0409	63.8005	64.0611	63.614	64.0915	62.9378	64.1856	61.7129	64.366	59.5198	64.7812	55.2792	65.7327	48.3402	68.1188	46.1019	71.1427	39.0719	67.9362	64.0366	-0.31832
1307	64.0624	63.8235	64.0825	63.6381	64.1127	62.9659	64.2062	61.748	64.3855	59.5667	64.7981	55.3462	65.7437	48.4325	68.1139	46.2003	71.116	39.1828	67.3939	64.0581	-0.32378
1308	64.0702	63.8328	64.0902	63.6485	64.1202	62.9805	64.2131	61.7698	64.3912	59.6008	64.8012	55.4013	65.7406	48.5142	68.0946	46.2886	71.0746	39.2854	65.282	64.0659	-0.34504
1309	64.0573	63.8215	64.0771	63.6384	64.107	62.9747	64.1993	61.7716	64.3762	59.6154	64.7834	55.4382	65.7164	48.58	68.0535	46.3617	71.0105	39.375	62.0566	64.0531	-0.3775
1310	64.0218	63.7876	64.0415	63.6058	64.0711	62.9466	64.1628	61.7515	64.3385	59.6089	64.7428	55.4552	65.6691	48.6283	67.9886	46.4181	70.9219	39.4505	58.5121	64.0176	-0.41316
1311	63.9674	63.7349	63.987	63.5544	64.0164	62.8999	64.1074	61.713	64.2818	59.5845	64.6832	55.4556	65.6025	48.6618	67.904	46.4604	70.8128	39.514	55.5203	63.9632	-0.44325
1312	63.9021	63.6713	63.9215	63.4921	63.9507	62.8423	64.041	61.6639	64.2142	59.5497	64.6125	55.4461	65.5248	48.6866	67.808	46.4943	70.6922	39.5704	53.747	63.898	-0.46108
1313	63.8353	63.6062	63.8546	63.4284	63.8836	62.7833	63.9732	61.6132	64.145	59.5134	64.5404	55.435	65.4457	48.7098	67.7107	46.5266	70.5704	39.6253	53.4397	63.8312	-0.46417
1314	63.7748	63.5474	63.794	63.3709	63.8227	62.7304	63.9117	61.5685	64.0823	59.4827	64.4747	55.429	65.3732	48.7373	67.6204	46.5631	70.4562	39.6838	54.3547	63.7708	-0.45497
1315	63.7244	63.4986	63.7434	63.3233	63.772	62.6874	63.8603	61.5334	64.0297	59.4612	64.4193	55.4314	65.3111	48.772	67.5409	46.6064	70.3535	39.7481	55.8614	63.7204	-0.43982
1316	63.6828	63.4586	63.7017	63.2845	63.73	62.6529	63.8177	61.5067	63.9859	59.4476	64.3727	55.4411	65.2581	48.8131	67.4711	46.6558	70.261	39.8175	57.1888	63.6788	-0.42647
1317	63.6448	63.4222	63.6636	63.2493	63.6917	62.622	63.7788	61.4834	63.9458	59.4374	64.3299	55.4538	65.2089	48.8566	67.4054	46.7075	70.173	39.8889	57.7178	63.6409	-0.42115
1318	63.604	63.3829	63.6226	63.2112	63.6505	62.5882	63.737	61.4572	63.9028	59.4242	64.2842	55.4635	65.1569	48.8975	67.3368	46.7566	70.0822	39.9582	57.2187	63.6	-0.42617
1319	63.5553	63.3358	63.5738	63.1653	63.6015	62.5467	63.6874	61.4233	63.852	59.4035	64.2306	55.4662	65.0969	48.932	67.2601	46.7996	69.9833	40.0221	55.9459	63.5514	-0.43897
1320	63.4982	63.2802	63.5165	63.1109	63.5441	62.4967	63.6293	61.3812	63.7927	59.3747	64.1686	55.4612	65.0284	48.9595	67.1748	46.8359	69.8755	40.0804	54.5576	63.4943	-0.45293
1321	63.4371	63.2208	63.4553	63.0527	63.4827	62.4429	63.5673	61.3352	63.7295	59.3421	64.1026	55.4524	64.9559	48.9836	67.0856	46.8689	69.7639	40.1358	53.8763	63.4332	-0.45978
1322	63.381	63.1662	63.3991	62.9994	63.4262	62.3939	63.5103	61.2938	63.6713	59.3139	64.0416	55.4476	64.8887	49.0111	67.0019	46.9051	69.6581	40.1939	54.5855	63.3772	-0.45265
1323	63.3404	63.1271	63.3583	62.9614	63.3853	62.36	63.4687	61.2673	63.6286	59.3	63.9963	55.456	64.8373	49.0501	66.9347	46.9524	69.5698	40.2614	56.9631	63.3365	-0.42874
1324	63.3239	63.112	63.3417	62.9474	63.3685	62.3499	63.4514	61.264	63.6103	59.3085	63.9755	55.4853	64.8107	49.1075	66.8932	47.0172	69.5085	40.344	60.7408	63.3201	-0.39074
1325	63.3355	63.1249	63.3532	62.9613	63.3798	62.3674	63.4622	61.2879	63.6201	59.3432	63.9831	55.539	64.8129	49.1864	66.8816	47.1026	69.4782	40.4443	65.1548	63.3317	-0.34632
1326	63.3724	63.163	63.39	63.0003	63.4164	62.4097	63.4983	61.3361	63.6553	59.4015	64.0161	55.6147	64.8411	49.2848	66.8968	47.2067	69.4759	40.5608	69.1518	63.3686	-0.30608
1327	63.4252	63.2169	63.4427	63.0551	63.469	62.4678	63.5504	61.3997	63.7065	59.4746	64.0653	55.7043	64.8856	49.3955	66.9289	47.3226	69.4914	40.6875	71.6967	63.4214	-0.28045
1328	63.48	63.2729	63.4974	63.112	63.5236	62.5277	63.6046	61.4653	63.7598	59.5495	64.1166	55.7956	64.9321	49.5077	66.9633	47.44	69.5092	40.8155	72.0601	63.4763	-0.27679
1329	63.5215	63.3156	63.5388	63.1556	63.5649	62.5746	63.6454	61.5179	63.7997	59.6119	64.1545	55.875	64.9652	49.6095	66.9837	47.5473	69.5128	40.935	70.0167	63.5178	-0.29737
1330	63.5365	63.3318	63.5537	63.1728	63.5796	62.5953	63.6596	61.5447	63.813	59.6493	64.1655	55.931	64.9711	49.6903	66.9763	47.6346	69.4875	41.0374	65.8771	63.5328	-0.33905
1331	63.5163	63.313	63.5334	63.155	63.5591	62.5813	63.6386	61.5374	63.7909	59.6536	64.1411	55.9558	64.9412	49.7434	66.932	47.6953	69.4241	41.1169	60.3611	63.5127	-0.39456
1332	63.4582	63.2564	63.4752	63.0996	63.5007	62.5299	63.5797	61.4933	63.7309	59.622	64.0785	55.9469	64.8726	49.7664	66.8481	47.7272	69.3198	41.1714	54.3697	63.4546	-0.45482
1333	63.3649	63.1646	63.3818	63.009	63.4071	62.4438	63.4854	61.4149	63.6354	59.5572	63.9803	55.9065	64.768	49.7612	66.7272	47.7319	69.1773	41.2026	48.7289	63.3613	-0.51152
1334	63.2424	63.0438	63.2591	62.8894	63.2842	62.3288	63.3619	61.3081	63.5107	59.4646	63.8527	55.84	64.6337	49.7326	66.5758	47.7141	69.0035	41.2141	43.992	63.2388	-0.55911
1335	63.098	62.9011	63.1146	62.748	63.1395	62.1921	63.2165	61.1799	63.364	59.3512	63.703	55.7537	64.4772	49.686	66.4017	47.679	68.8065	41.2105	40.3583	63.0945	-0.5956
1336	62.9383	62.7431	62.9547	62.5914	62.9794	62.0403	63.0557	61.0368	63.2019	59.2231	63.5379	55.6534	64.3052	49.6266	66.2118	47.6316	68.5933	41.1962	37.7257	62.9348	-0.62203
1337	62.7682	62.5747	62.7844	62.4244	62.8089	61.8781	62.8845	60.8833	63.0294	59.0849	63.3624	55.5432	64.1226	49.5582	66.0113	47.5755	68.3692	41.1741	35.8287	62.7647	-0.64107
1338	62.5906	62.3989	62.6067	62.2499	62.631	61.7086	62.7059	60.7225	62.8495	58.9394	63.1794	55.4261	63.9326	49.4833	65.8033	47.5129	68.1378	41.1462	34.4037	62.5872	-0.65537
1339	62.408	62.218	62.4239	62.0704	62.4479	61.5339	62.5222	60.5566	62.6645	58.7888	62.9913	55.3038	63.7375	49.4034	65.5902	47.4456	67.9014	41.114	33.3214	62.4046	-0.66623
1340	62.2226	62.0344	62.2384	61.8881	62.2622	61.3565	62.3358	60.3879	62.4767	58.6354	62.8006	55.1786	63.5398	49.3206	65.3747	47.3753	67.6627	41.0791	32.6177	62.2192	-0.67329
1341	62.0378	61.8513	62.0535	61.7064	62.0771	61.1796	62.15	60.2195	62.2896	58.4822	62.6105	55.0534	63.3427	49.2375	65.16	47.3046	67.4252	41.0437	32.4363	62.0345	-0.67511
1342	61.8576	61.6728	61.8731	61.5291	61.8965	61.007	61.9687	60.0555	62.1071	58.3329	62.425	54.9318	63.1505	49.1572	64.9505	47.2366	67.1932	41.0103	32.9008	61.8543	-0.67045
1343	61.6857	61.5025	61.7011	61.3601	61.7242	60.8427	61.7958	59.8993	61.9329	58.1913	62.248	54.8169	62.9669	49.0827	64.75	47.1741	66.9708	40.9815	33.9881	61.6824	-0.65954
1344	61.5242	61.3427	61.5395	61.2015	61.5624	60.6885	61.6334	59.7532	61.7693	58.0592	62.0816	54.711	62.7941	49.0159	64.5609	47.1188	66.7603	40.9588	35.447	61.521	-0.6449
1345	61.3726	61.1926	61.3877	61.0527	61.4105	60.544	61.4808	59.6165	61.6156	57.9362	61.9252	54.6133	62.6314	48.9562	64.3823	47.0704	66.561	40.9419	36.8191	61.3694	-0.63113
1346	61.2268	61.0483	61.2418	60.9095	61.2643	60.4051	61.3341	59.4853	61.4677	57.8183	61.7746	54.5202	62.4747	48.9004	64.21	47.0256	66.3685	40.928	37.5533	61.2236	-0.62376
1347	61.0799	60.9029	61.0948	60.7654	61.1171	60.2652	61.1863	59.3529	61.3188	57.6992	61.6231	54.4259	62.3171	48.8432	64.0369	46.9794	66.1754	40.9127	37.1817	61.0767	-0.62749
1348	60.924	60.7486	60.9388	60.6122	60.9609	60.1163	61.0295	59.2116	61.1608	57.5714	61.4625	54.323	62.1504	48.7781	63.8546	46.9255	65.973	40.8905	35.4929	60.9209	-0.64444
1349	60.7521	60.5783	60.7668	60.4431	60.7887	59.9515	60.8567	59.0547	60.9869	57.4282	61.2858	54.2055	61.9675	48.6994	63.6559	46.8585	65.7538	40.8568	32.6346	60.749	-0.67312
1350	60.5606	60.3883	60.575	60.2543	60.5968	59.7672	60.6641	58.8784	60.7931	57.2661	61.0893	54.0698	61.7646	48.6043	63.4368	46.7755	65.5137	40.8089	29.1155	60.5575	-0.70842
1351	60.35	60.1794	60.3644	60.0467	60.3859	59.5641	60.4526	58.6835	60.5804	57.0857	60.8737	53.9167	61.5425	48.4931	63.1981	46.677	65.2538	40.7472	25.675	60.347	-0.74292
1352	60.126	59.9569	60.1402	59.8255	60.1615	59.3476	60.2276	58.4754	60.354	56.8923	60.6445	53.751	61.3067	48.3702	62.9456	46.5671	64.9797	40.6754	23.0843	60.1229	-0.76889
1353	59.8971	59.7297	59.9112	59.5996	59.9323	59.1263	59.9977	58.2624	60.123	56.694	60.4106	53.5804	61.0662	48.2426	62.6885	46.4527	64.7011	40.5992	21.9189	59.8941	-0.78057
1354	59.6733	59.5075	59.6872	59.3787	59.7081	58.9099	59.7729	58.0541	59.8969	56.5002	60.1817	53.4138	60.8309	48.1181	62.4368	46.3411	64.4285	40.5254	22.3869	59.6703	-0.77588
1355	59.4628	59.2986	59.4766	59.1709	59.4973	58.7065	59.5614	57.8586	59.6843	56.3186	59.9664	53.2586	60.6093	48.0037	62.1994	46.2391	64.1708	40.4596	24.2705	59.4598	-0.757
1356	59.2703	59.1077	59.284	58.9812	59.3046	58.521	59.3681	57.6806	59.4899	56.154	59.7693	53.1191	60.4062	47.903	61.9813	46.1503	63.9332	40.4053	26.9995	59.2674	-0.72964
1357	59.0963	58.9351	59.1099	58.8097	59.1303	58.3536	59.1933	57.5204	59.3139	56.0066	59.5909	52.9957	60.2221	47.8166	61.7826	46.0751	63.7158	40.3626	29.8264	59.0935	-0.70129
1358	58.937	58.7771	58.9504	58.6528	58.9706	58.2005	59.0331	57.3743	59.1527	55.8728	59.4273	52.8849	60.053	47.7414	61.5995	46.0106	63.5148	40.3291	32.0585	58.9341	-0.6789
1359	58.786	58.6275	58.7994	58.5042	58.8194	58.0557	58.8813	57.2363	58.9999	55.7467	59.2722	52.7813	59.8925	47.6723	61.4254	45.952	63.3232	40.3006	33.2576	58.7832	-0.66687
1360	58.6369	58.4797	58.6501	58.3575	58.67	57.9127	58.7314	57.1	58.849	55.6222	59.119	52.679	59.734	47.6042	61.2535	45.8942	63.134	40.2726	33.3582	58.6341	-0.66586
1361	58.485	58.3292	58.4981	58.2079	58.5178	57.7668	58.5787	56.9608	58.6953	55.4948	58.963	52.5738	59.5727	47.5332	61.0789	45.8335	62.9422	40.242	32.6655	58.4822	-0.67281
1362	58.329	58.1744	58.342	58.0542	58.3615	57.6168	58.4219	56.8174	58.5375	55.3632	58.8029	52.4645	59.4073	47.4582	60.9002	45.769	62.7464	40.2078	31.7335	58.3262	-0.68216
1363	58.1711	58.0179	58.184	57.8987	58.2034	57.465	58.2632	56.6722	58.3779	55.2297	58.641	52.3531	59.2402	47.3811	60.7198	45.7024	62.549	40.1716	31.1923	58.1684	-0.68759
1364	58.0168	57.8648	58.0295	57.7466	58.0487	57.3165	58.1081	56.5303	58.2217	55.0993	58.4826	52.2445	59.0767	47.3063	60.5432	45.6379	62.3558	40.137	31.5621	58.014	-0.68388
1365	57.8727	57.722	57.8854	57.6048	57.9044	57.1782	57.9633	56.3983	58.076	54.9785	58.3347	52.1448	58.9238	47.2393	60.3777	45.5808	62.1741	40.1089	33.129	57.87	-0.66816
1366	57.7459	57.5964	57.7585	57.4801	57.7774	57.0569	57.8358	56.283	57.9476	54.8739	58.2042	52.0603	58.7885	47.1859	60.2304	45.5368	62.0112	40.0921	35.9134	57.7433	-0.64022
1367	57.6421	57.4937	57.6545	57.3783	57.6733	56.9582	57.7312	56.19	57.8422	54.7909	58.0969	51.9962	58.6767	47.1507	60.1071	45.5104	61.8734	40.0906	39.7259	57.6394	-0.60195
1368	57.5651	57.4178	57.5775	57.3032	57.5961	56.886	57.6536	56.1231	57.7638	54.7333	58.0166	51.956	58.5922	47.1371	60.0121	45.5047	61.7646	40.1074	44.2707	57.5624	-0.55631
1369	57.5172	57.3709	57.5295	57.257	57.548	56.8426	57.6052	56.0845	57.7146	54.7033	57.9658	51.942	58.5375	47.1471	59.9476	45.5218	61.6874	40.1441	49.2473	57.5146	-0.50631
1370	57.4993	57.3539	57.5116	57.2407	57.53	56.8287	57.5868	56.0751	57.6956	54.7017	57.9452	51.9548	58.5134	47.1813	59.9144	45.5623	61.6425	40.2014	54.4065	57.4968	-0.45445
1371	57.5111	57.3665	57.5233	57.2539	57.5416	56.8442	57.5981	56.0946	57.7062	54.7282	57.9545	51.9942	58.5194	47.2397	59.9122	45.6261	61.6296	40.2793	59.547	57.5085	-0.40275
1372	57.5512	57.4072	57.5633	57.2952	57.5814	56.8876	57.6376	56.1416	57.7453	54.7815	57.9922	52.0592	58.5542	47.3213	59.9395	45.7122	61.6471	40.377	64.4663	57.5486	-0.35325
1373	57.6166	57.4734	57.6287	57.3619	57.6468	56.9561	57.7027	56.2134	57.8098	54.8591	58.0556	52.1471	58.615	47.4237	59.9933	45.8185	61.6919	40.4925	68.9144	57.6141	-0.30847
1374	57.703	57.5604	57.715	57.4494	57.733	57.0452	57.7888	56.3056	57.8954	54.9565	58.1402	52.2539	58.697	47.5433	60.069	45.9415	61.7593	40.6229	72.5922	57.7005	-0.27143
1375	57.8043	57.6622	57.8162	57.5517	57.8342	57.1491	57.8897	56.4123	57.9959	55.0681	58.2396	52.3742	58.7942	47.6753	60.1601	46.0764	61.8425	40.764	75.2187	57.8017	-0.24497
1376	57.9134	57.7718	57.9253	57.6617	57.9431	57.2607	57.9984	56.5266	58.1042	55.1872	58.347	52.5016	58.8993	47.8138	60.2594	46.2176	61.9342	40.9107	76.6398	57.9108	-0.23065
1377	58.0238	57.8829	58.0357	57.7732	58.0535	57.3737	58.1085	56.6423	58.2139	55.3075	58.4557	52.6303	59.0058	47.9535	60.3602	46.3601	62.0273	41.0587	76.9514	58.0213	-0.22751
1378	58.1315	57.9911	58.1433	57.8818	58.161	57.4839	58.2159	56.7553	58.3208	55.4252	58.5617	52.7564	59.1094	48.091	60.458	46.5005	62.1175	41.2049	76.5426	58.129	-0.23163
1379	58.2357	58.0959	58.2475	57.9871	58.2652	57.5907	58.3198	56.8649	58.4243	55.5397	58.6641	52.8795	59.2096	48.2257	60.5523	46.6382	62.204	41.3489	76.0325	58.2332	-0.23677
1380	58.3399	58.2006	58.3516	58.0922	58.3692	57.6974	58.4236	56.9744	58.5277	55.654	58.7665	53.0025	59.3097	48.3605	60.6465	46.776	62.2905	41.4931	76.0881	58.3374	-0.23621
1381	58.45	58.3112	58.4616	58.2033	58.4792	57.81	58.5333	57.0897	58.637	55.7741	58.8749	53.1309	59.4159	48.5002	60.7469	46.9186	62.3834	41.6417	77.1757	58.4475	-0.22525
1382	58.5723	58.4341	58.584	58.3266	58.6014	57.9348	58.6554	57.217	58.7587	55.9058	58.9957	53.2706	59.5345	48.6503	60.8601	47.0712	62.4893	41.7993	79.3406	58.5699	-0.20343
1383	58.7106	58.5728	58.7222	58.4657	58.7396	58.0752	58.7933	57.3599	58.8963	56.0528	59.1324	53.4247	59.6693	48.8136	60.9898	47.2368	62.6122	41.9685	82.119	58.7081	-0.17542
1384	58.8631	58.7259	58.8747	58.619	58.892	58.2298	58.9456	57.5167	59.0482	56.2134	59.2835	53.5919	59.8186	48.9891	61.1343	47.414	62.7504	42.1483	84.6269	58.8607	-0.15013
1385	59.0223	58.8855	59.0338	58.779	59.0511	58.391	59.1046	57.6801	59.2068	56.3804	59.4414	53.7653	59.9746	49.1703	61.2857	47.5969	62.8956	42.3332	85.8375	59.0199	-0.13792
1386	59.1758	59.0394	59.1872	58.9333	59.2045	58.5465	59.2577	57.8378	59.3596	56.542	59.5934	53.9335	60.1248	49.3468	61.431	47.7754	63.0346	42.5144	84.9521	59.1734	-0.14685
1387	59.3095	59.1736	59.3209	59.0679	59.3381	58.6826	59.3912	57.9763	59.4927	56.6847	59.7256	54.0838	60.2549	49.5071	61.556	47.9381	63.1527	42.6818	81.7252	59.3071	-0.17939
1388	59.4124	59.2771	59.4238	59.1718	59.4409	58.788	59.4937	58.0846	59.5948	56.798	59.8267	54.206	60.3538	49.6418	61.6489	48.0761	63.2379	42.8271	76.6259	59.41	-0.23079
1389	59.4798	59.3451	59.4911	59.2403	59.5081	58.8584	59.5607	58.1582	59.6613	56.8773	59.8921	54.2957	60.4165	49.7467	61.705	48.1853	63.2853	42.947	70.7396	59.4774	-0.29009
1390	59.5153	59.3813	59.5265	59.2771	59.5434	58.8972	59.5957	58.2006	59.6958	56.926	59.9253	54.3563	60.4469	49.8249	61.728	48.2686	63.299	43.0438	65.4419	59.5129	-0.34343
1391	59.5296	59.3965	59.5408	59.2928	59.5577	58.915	59.6096	58.2223	59.7091	56.9545	59.9373	54.3975	60.4558	49.8853	61.7293	48.3346	63.2903	43.1253	61.9304	59.5273	-0.37877
1392	59.5372	59.4048	59.5483	59.3017	59.565	58.9261	59.6167	58.2373	59.7156	56.9764	59.9425	54.4323	60.4579	49.9398	61.7235	48.3949	63.2745	43.2016	60.7944	59.5348	-0.3902
1393	59.5505	59.4189	59.5616	59.3164	59.5782	58.9429	59.6296	58.258	59.728	57.0038	59.9535	54.4724	60.4659	49.999	61.7239	48.4598	63.2651	43.282	61.7824	59.5482	-0.38026
1394	59.5763	59.4453	59.5873	59.3434	59.6038	58.972	59.6549	58.2907	59.7527	57.043	59.977	54.5236	60.4865	50.0684	61.7371	48.5346	63.2689	43.3713	63.8682	59.5739	-0.35927
1395	59.6122	59.482	59.6232	59.3807	59.6396	59.0112	59.6905	58.3334	59.7877	57.0919	60.0108	54.5841	60.5175	50.1464	61.761	48.6176	63.2837	43.468	65.6118	59.6099	-0.34172
1396	59.6485	59.5189	59.6593	59.4181	59.6757	59.0506	59.7262	58.3763	59.823	57.141	60.0448	54.6448	60.5488	50.2244	61.7853	48.7007	63.2989	43.5648	65.6823	59.6461	-0.34101
1397	59.6706	59.5418	59.6814	59.4416	59.6977	59.076	59.748	58.4054	59.8442	57.1765	60.0648	54.6925	60.5658	50.2905	61.795	48.7722	63.2993	43.6512	63.3644	59.6683	-0.36434
1398	59.6658	59.5377	59.6765	59.4381	59.6927	59.0747	59.7426	58.408	59.8383	57.1861	60.0575	54.7152	60.5555	50.3336	61.7769	48.8214	63.2712	43.7177	58.8541	59.6635	-0.40972
1399	59.6275	59.5003	59.6382	59.4013	59.6542	59.0403	59.7039	58.3779	59.7989	57.1636	60.0167	54.7072	60.5112	50.3483	61.7242	48.8431	63.2079	43.7594	53.2497	59.6252	-0.46608
1400	59.5596	59.4333	59.5702	59.335	59.5861	58.9765	59.6354	58.3187	59.7297	57.1126	59.9459	54.6718	60.437	50.3376	61.641	48.84	63.1133	43.7789	48.2194	59.5573	-0.51664
1401	59.5521	59.4266	59.5626	59.3289	59.5785	58.9726	59.6275	58.3186	59.7212	57.1194	59.9361	54.6916	60.4241	50.3777	61.6204	48.8863	63.0829	43.8426	58.3064	59.5498	-0.41523
1402	59.5498	59.4251	59.5603	59.3279	59.5761	58.9737	59.6248	58.3236	59.7179	57.1311	59.9315	54.7161	60.4165	50.422	61.6054	48.9366	63.0583	43.9099	59.1722	59.5476	-0.40652
1403	59.5603	59.4362	59.5707	59.3397	59.5864	58.9875	59.6348	58.341	59.7274	57.155	59.9398	54.7522	60.4219	50.477	61.6035	48.9972	63.0472	43.9864	61.3053	59.5581	-0.38506
1404	59.5903	59.467	59.6007	59.3709	59.6163	59.0207	59.6644	58.3775	59.7566	57.1976	59.9677	54.8062	60.4472	50.5484	61.622	49.0738	63.057	44.0773	64.6044	59.5881	-0.35186
1405	59.6445	59.5218	59.6548	59.4262	59.6703	59.0777	59.7182	58.4377	59.8099	57.2633	60.02	54.8823	60.497	50.6402	61.6655	49.1702	63.0925	44.186	68.6751	59.6423	-0.31088
1406	59.724	59.6018	59.7343	59.5067	59.7497	59.1598	59.7974	58.5227	59.8886	57.3533	60.0977	54.9817	60.5724	50.7534	61.7352	49.2874	63.1548	44.3135	72.9556	59.7218	-0.26777
1407	59.8265	59.7049	59.8368	59.6102	59.8521	59.2647	59.8996	58.6302	59.9904	57.4654	60.1987	55.1023	60.6712	50.8863	61.8287	49.4237	63.2415	44.4582	76.8611	59.8244	-0.22842
1408	59.947	59.8258	59.9572	59.7315	59.9725	59.3873	60.0197	58.7553	60.1102	57.5947	60.3176	55.2393	60.7882	51.0344	61.9408	49.5749	63.3471	44.6164	79.916	59.9448	-0.19763
1409	60.0785	59.9577	60.0886	59.8638	60.1038	59.5209	60.1509	58.8912	60.2411	57.7346	60.4476	55.3866	60.9164	51.1921	62.0642	49.7353	63.4644	44.783	81.8313	60.0763	-0.17832
1410	60.2136	60.0934	60.2237	59.9997	60.2389	59.6582	60.2858	59.0307	60.3756	57.8781	60.5814	55.5373	61.0483	51.353	62.1915	49.8989	63.5856	44.9527	82.5266	60.2115	-0.17131
1411	60.3457	60.226	60.3558	60.1327	60.3709	59.7924	60.4177	59.1672	60.5071	58.0187	60.7121	55.6853	61.1772	51.5114	62.3156	50.0602	63.7036	45.1204	82.1081	60.3436	-0.17553
1412	60.4695	60.3502	60.4796	60.2573	60.4946	59.9184	60.5412	59.2956	60.6302	58.1513	60.8344	55.8256	61.2976	51.6628	62.4311	50.2146	63.8128	45.282	80.8157	60.4674	-0.18856
1413	60.5816	60.4628	60.5916	60.3703	60.6066	60.0327	60.6529	59.4125	60.7416	58.2726	60.9449	55.9551	61.4061	51.8043	62.5345	50.3594	63.9097	45.435	78.9676	60.5795	-0.20719
1414	60.6806	60.5623	60.6906	60.4702	60.7055	60.1342	60.7516	59.5165	60.8399	58.3813	61.0423	56.0725	61.5014	51.9346	62.6245	50.4934	63.9928	45.5785	76.9018	60.6785	-0.22801
1415	60.7672	60.6495	60.7771	60.5578	60.7919	60.2233	60.8379	59.6084	60.9258	58.4781	61.1272	56.1785	61.584	52.0543	62.7016	50.6171	64.0628	45.7126	74.9269	60.7651	-0.24791
1416	60.8433	60.7262	60.8532	60.6349	60.868	60.302	60.9137	59.69	61.0011	58.5648	61.2015	56.2747	61.6562	52.165	62.768	50.7321	64.1219	45.839	73.2802	60.8412	-0.2645
1417	60.9118	60.7952	60.9216	60.7045	60.9363	60.3732	60.9818	59.7641	61.0689	58.6441	61.2683	56.3638	61.7206	52.2692	62.8266	50.8407	64.1731	45.9596	72.0899	60.9098	-0.27649
1418	60.9755	60.8595	60.9852	60.7692	60.9999	60.4395	61.0451	59.8335	61.1317	58.7187	61.3301	56.4485	61.7801	52.3691	62.8802	50.9452	64.2192	46.0766	71.3532	60.9734	-0.28391
1419	61.0362	60.9208	61.0459	60.831	61.0605	60.503	61.1055	59.8999	61.1917	58.7905	61.389	56.5303	61.8366	52.4665	62.9308	51.0472	64.2623	46.1914	70.9283	61.0342	-0.28819
1420	61.0945	60.9797	61.1041	60.8902	61.1186	60.5639	61.1634	59.9639	61.2491	58.8598	61.4454	56.6098	61.8907	52.5616	62.9789	51.147	64.3028	46.3043	70.5658	61.0924	-0.29184
1421	61.1487	61.0345	61.1583	60.9455	61.1727	60.6209	61.2172	60.0239	61.3025	58.9252	61.4978	56.6854	61.9406	52.6532	63.0229	51.2434	64.3392	46.4141	69.9591	61.1466	-0.29795
1422	61.1958	61.0822	61.2053	60.9937	61.2196	60.6708	61.264	60.0769	61.3487	58.9837	61.543	56.7544	61.9834	52.7386	63.0596	51.3337	64.3682	46.5184	68.8429	61.1937	-0.30919
1423	61.2318	61.1188	61.2413	61.0308	61.2555	60.7097	61.2996	60.119	61.3839	59.0315	61.5771	56.8131	62.015	52.8144	63.085	51.4147	64.3857	46.6143	67.079	61.2298	-0.32695
1424	61.2532	61.1409	61.2627	61.0534	61.2769	60.7341	61.3207	60.1467	61.4045	59.0652	61.5965	56.8581	62.0319	52.8774	63.0954	51.4833	64.3879	46.6989	64.7346	61.2512	-0.35055
1425	61.2584	61.1468	61.2678	61.0598	61.2819	60.7424	61.3255	60.1585	61.4088	59.0831	61.5996	56.888	62.0323	52.9262	63.0891	51.538	64.3732	46.7709	62.1034	61.2565	-0.37703
1426	61.2486	61.1377	61.2579	61.0513	61.2719	60.7358	61.3152	60.1555	61.398	59.0865	61.5877	56.9037	62.0176	52.9618	63.0674	51.5799	64.3428	46.8313	59.6544	61.2466	-0.40167
1427	61.2282	61.1179	61.2374	61.0321	61.2513	60.7187	61.2943	60.1419	61.3766	59.0795	61.565	56.9094	61.9921	52.988	63.0349	51.6125	64.3015	46.8832	57.9067	61.2262	-0.41925
1428	61.2039	61.0944	61.2131	61.0091	61.2269	60.6977	61.2696	60.1246	61.3514	59.0688	61.5385	56.9114	61.9628	53.0107	62.9986	51.6417	64.2562	46.9319	57.2644	61.2019	-0.42571
1429	61.1834	61.0746	61.1926	60.9899	61.2063	60.6804	61.2487	60.111	61.3299	59.0617	61.5159	56.9168	61.9374	53.0364	62.9662	51.6738	64.2151	46.9832	57.857	61.1815	-0.41975
1430	61.1728	61.0647	61.1819	60.9805	61.1955	60.673	61.2377	60.107	61.3184	59.0639	61.5032	56.9312	61.922	53.0704	62.944	51.714	64.1845	47.0419	59.4476	61.1709	-0.40375
1431	61.1745	61.067	61.1835	60.9833	61.1971	60.6777	61.239	60.1151	61.3192	59.078	61.5028	56.957	61.919	53.115	62.9346	51.7644	64.167	47.1098	61.4514	61.1726	-0.38359
1432	61.1861	61.0793	61.1951	60.996	61.2086	60.6922	61.2502	60.1328	61.3299	59.1016	61.5125	56.9918	61.9262	53.1679	62.9355	51.823	64.16	47.1851	63.0683	61.1842	-0.36732
1433	61.2004	61.0942	61.2093	61.0114	61.2227	60.7094	61.2641	60.1532	61.3433	59.1277	61.5248	57.029	61.936	53.223	62.9392	51.8837	64.1558	47.2623	63.5184	61.1985	-0.36279
1434	61.207	61.1015	61.2159	61.0192	61.2292	60.7189	61.2704	60.1661	61.3491	59.1464	61.5295	57.059	61.9382	53.2713	62.935	51.9377	64.1439	47.3334	62.2872	61.2051	-0.37518
1435	61.1954	61.0905	61.2042	61.0088	61.2175	60.7104	61.2584	60.1609	61.3366	59.1474	61.5159	57.0719	61.9219	53.3035	62.9123	51.9761	64.1129	47.3901	59.3124	61.1936	-0.40511
1436	61.1578	61.0536	61.1666	60.9724	61.1797	60.676	61.2203	60.1301	61.2981	59.1231	61.4761	57.0603	61.8794	53.3127	62.8628	51.992	64.0548	47.4264	55.0439	61.1559	-0.44804
1437	61.0917	60.9883	61.1004	60.9077	61.1134	60.6134	61.1538	60.0713	61.231	59.0712	61.4077	57.022	61.808	53.2969	62.7842	51.9834	63.9671	47.4403	50.3379	61.0899	-0.49535
1438	61.001	60.8983	61.0096	60.8183	61.0225	60.5262	61.0626	59.9882	61.1392	58.9954	61.3145	56.9604	61.7118	53.2592	62.6803	51.9535	63.8537	47.4345	46.2169	60.9991	-0.53676
1439	60.8948	60.7929	60.9033	60.7135	60.9162	60.4237	60.9559	59.8898	61.0319	58.9045	61.2059	56.8842	61.6	53.2076	62.5607	51.9099	63.7244	47.4161	43.5628	60.893	-0.56342
1440	60.7851	60.684	60.7936	60.6053	60.8063	60.3177	60.8457	59.788	60.9211	58.8101	61.0937	56.8045	61.4847	53.1525	62.4376	51.8629	63.5917	47.3945	42.8489	60.7833	-0.57059
1441	60.6832	60.5829	60.6916	60.5047	60.7042	60.2194	60.7433	59.6936	60.8181	58.723	60.9894	56.7318	61.3773	53.1039	62.3227	51.8221	63.4672	47.3783	43.988	60.6814	-0.55915
1442	60.5963	60.4968	60.6047	60.4193	60.6173	60.136	60.6561	59.6141	60.7303	58.6505	60.9003	56.673	61.2853	53.068	62.2233	51.7938	63.3588	47.3735	46.3562	60.5946	-0.53536
1443	60.5261	60.4273	60.5344	60.3503	60.5469	60.069	60.5854	59.5509	60.6591	58.5939	60.8278	56.6295	61.21	53.0464	62.1411	51.7793	63.2679	47.3811	48.9886	60.5243	-0.50891
1444	60.4677	60.3695	60.4759	60.2931	60.4883	60.0138	60.5266	59.4992	60.5997	58.5487	60.7673	56.5969	61.1468	53.0348	62.0711	51.7745	63.1895	47.3976	50.8652	60.4659	-0.49005
1445	60.4118	60.3143	60.4199	60.2384	60.4322	59.961	60.4702	59.4499	60.5429	58.5057	60.7093	56.5664	61.0861	53.0252	62.0037	51.7716	63.1139	47.4157	51.2124	60.41	-0.48656
1446	60.3472	60.2504	60.3553	60.175	60.3675	59.8996	60.4052	59.3921	60.4774	58.4543	60.6426	56.5276	61.0167	53.0076	61.9276	51.7609	63.0294	47.4266	49.708	60.3454	-0.50168
1447	60.264	60.168	60.2721	60.0931	60.2842	59.8198	60.3216	59.3159	60.3933	58.3848	60.5572	56.4713	60.9285	52.9734	61.8325	51.734	62.9257	47.4224	46.5503	60.2623	-0.53341
1448	60.1564	60.0611	60.1644	59.9868	60.1764	59.7156	60.2135	59.2155	60.2846	58.2914	60.4473	56.3918	60.8156	52.9173	61.7124	51.6856	62.7967	47.3985	42.368	60.1547	-0.57542
1449	60.0235	59.9289	60.0314	59.8553	60.0433	59.5862	60.0802	59.0902	60.1506	58.1735	60.312	56.2883	60.6773	52.8385	61.5665	51.615	62.6414	47.354	38.0146	60.0218	-0.61913
1450	59.8696	59.7758	59.8774	59.7028	59.8892	59.4361	59.9258	58.9442	59.9957	58.035	60.1556	56.1649	60.5178	52.7408	61.3992	51.5259	62.4645	47.2924	34.317	59.8679	-0.65624
1451	59.7023	59.6094	59.7101	59.5371	59.7218	59.2726	59.7581	58.785	59.8273	57.8835	59.9859	56.0287	60.3448	52.6309	61.2184	51.4247	62.2739	47.2195	31.8591	59.7007	-0.6809
1452	59.5306	59.4385	59.5384	59.3668	59.55	59.1047	59.5859	58.6213	59.6545	57.7275	59.8117	55.8881	60.1674	52.5166	61.0331	51.3192	62.0789	47.1424	30.8593	59.529	-0.69093
1453	59.3622	59.271	59.3699	59.1998	59.3814	58.94	59.417	58.4608	59.485	57.5746	59.6408	55.7502	59.9934	52.4047	60.8513	51.216	61.8876	47.0672	31.1643	59.3606	-0.68787
1454	59.2023	59.1119	59.2099	59.0413	59.2214	58.7837	59.2566	58.3086	59.3241	57.4297	59.4785	55.6201	59.8281	52.2998	60.6784	51.1196	61.7053	46.998	32.3545	59.2007	-0.67593
1455	59.053	58.9632	59.0605	58.8933	59.0718	58.6378	59.1068	58.1666	59.1737	57.295	59.3268	55.4996	59.6734	52.2038	60.5164	51.0317	61.5343	46.9366	33.9064	59.0514	-0.66036
1456	58.9134	58.8244	58.9209	58.7551	58.9321	58.5017	58.9668	58.0343	59.0331	57.1696	59.185	55.3881	59.5287	52.1161	60.3645	50.9519	61.3736	46.8823	35.3643	58.9118	-0.64573
1457	58.7814	58.6932	58.7889	58.6244	58.8	58.373	58.8344	57.9094	58.9002	57.0515	59.0508	55.2834	59.3917	52.0346	60.2206	50.8782	61.2211	46.8335	36.4644	58.7799	-0.63469
1458	58.6548	58.5673	58.6622	58.499	58.6732	58.2497	58.7073	57.7897	58.7726	56.9384	58.922	55.1836	59.2601	51.9575	60.0823	50.8086	61.0744	46.7884	37.1917	58.6532	-0.62739
1459	58.5324	58.4456	58.5397	58.3779	58.5507	58.1305	58.5846	57.6741	58.6493	56.8293	58.7975	55.0876	59.1329	51.8838	59.9484	50.7424	60.9323	46.7462	37.7496	58.5309	-0.62179
1460	58.4152	58.329	58.4225	58.2619	58.4333	58.0164	58.4669	57.5635	58.5312	56.7252	58.6782	54.9961	59.011	51.8142	59.8199	50.6802	60.7957	46.7075	38.4648	58.4137	-0.61461
1461	58.3059	58.2204	58.3131	58.1538	58.3239	57.9102	58.3572	57.4607	58.421	56.6286	58.5669	54.912	58.8971	51.7514	59.6996	50.6244	60.6675	46.6747	39.6731	58.3044	-0.60248
1462	58.2087	58.1238	58.2158	58.0577	58.2265	57.8159	58.2596	57.3697	58.3229	56.5436	58.4677	54.839	58.7954	51.6989	59.5917	50.5788	60.5521	46.651	41.6002	58.2072	-0.58313
1463	58.1277	58.0435	58.1348	57.9778	58.1455	57.7377	58.1783	57.2947	58.2411	56.4744	58.3849	54.7812	58.7102	51.6606	59.5006	50.547	60.4537	46.6399	44.2817	58.1262	-0.5562
1464	58.0663	57.9826	58.0733	57.9173	58.0838	57.6789	58.1165	57.2389	58.1789	56.4239	58.3216	54.7415	58.6446	51.6393	59.4295	50.5318	60.3757	46.6441	47.5386	58.0648	-0.52348
1465	58.0253	57.9422	58.0323	57.8774	58.0428	57.6405	58.0752	57.2033	58.1372	56.3934	58.279	54.7211	58.5999	51.6361	59.3796	50.5342	60.3193	46.6645	51.0124	58.0238	-0.48857
1466	58.0034	57.9208	58.0103	57.8563	58.0208	57.6209	58.053	57.1863	58.1146	56.3813	58.2555	54.7185	58.5744	51.6496	59.3491	50.5529	60.2826	46.6999	54.2433	58.0019	-0.45609
1467	57.9963	57.9141	58.0032	57.8501	58.0135	57.616	58.0455	57.184	58.1068	56.3835	58.2469	54.7298	58.5639	51.676	59.3338	50.5844	60.2615	46.747	56.7742	57.9948	-0.43064
1468	57.9978	57.9161	58.0047	57.8525	58.015	57.6198	58.0468	57.1902	58.1077	56.3941	58.247	54.7491	58.5621	51.7101	59.3275	50.6233	60.2495	46.8009	58.2646	57.9964	-0.41565
1469	58.0011	57.9199	58.0079	57.8566	58.0182	57.6252	58.0498	57.198	58.1104	56.4064	58.2489	54.77	58.5621	51.7456	59.323	50.6635	60.2393	46.856	58.5678	57.9997	-0.4126
1470	57.9998	57.9191	58.0066	57.8561	58.0168	57.6261	58.0482	57.2013	58.1084	56.4141	58.2461	54.7865	58.5575	51.7768	59.3138	50.6996	60.2245	46.9073	57.7735	57.9984	-0.42059
1471	57.9893	57.9091	57.9961	57.8465	58.0062	57.6178	58.0375	57.1956	58.0973	56.4129	58.2341	54.7942	58.5437	51.7997	59.2952	50.7274	60.2002	46.9508	56.1915	57.9879	-0.4365
1472	57.9678	57.8881	57.9745	57.8259	57.9846	57.5986	58.0157	57.1789	58.0751	56.4008	58.2111	54.7914	58.5187	51.8125	59.2655	50.7455	60.1646	46.9853	54.2811	57.9664	-0.45571
1473	57.9364	57.8572	57.9431	57.7954	57.9531	57.5695	57.9839	57.1524	58.043	56.3791	58.1782	54.7791	58.4838	51.8163	59.2257	50.7546	60.1188	47.0114	52.5455	57.935	-0.47316
1474	57.8986	57.8199	57.9053	57.7585	57.9152	57.5341	57.9459	57.1196	58.0046	56.3511	58.1388	54.7606	58.4425	51.8142	59.1795	50.758	60.0665	47.0321	51.4134	57.8972	-0.48454
1475	57.8596	57.7813	57.8661	57.7203	57.876	57.4973	57.9065	57.0855	57.9648	56.3218	58.0982	54.7408	58.3999	51.8108	59.132	50.7599	60.013	47.0515	51.1458	57.8582	-0.48723
1476	57.8244	57.7467	57.8309	57.6861	57.8407	57.4645	57.871	57.0553	57.929	56.2962	58.0615	54.7246	58.3612	51.8106	59.0886	50.7651	59.9636	47.0737	51.7805	57.823	-0.48085
1477	57.7974	57.7201	57.8039	57.6599	57.8136	57.4397	57.8437	57.033	57.9013	56.2785	58.033	54.716	58.3308	51.8176	59.0535	50.7772	59.9228	47.1024	53.1503	57.796	-0.46708
1478	57.7809	57.7041	57.7874	57.6443	57.7971	57.4254	57.827	57.0211	57.8842	56.271	58.0151	54.7173	58.3111	51.8338	59.0292	50.7984	59.893	47.1393	54.9455	57.7796	-0.44903
1479	57.7753	57.699	57.7817	57.6395	57.7913	57.4218	57.8211	57.0199	57.878	56.274	58.0081	54.7287	58.3023	51.8596	59.0161	50.8289	59.8745	47.185	56.808	57.7739	-0.4303
1480	57.7791	57.7032	57.7855	57.644	57.7951	57.4277	57.8246	57.0279	57.8812	56.2862	58.0106	54.749	58.3031	51.8937	59.0127	50.8676	59.8659	47.2381	58.4336	57.7778	-0.41395
1481	57.7898	57.7144	57.7962	57.6555	57.8057	57.4403	57.8351	57.0428	57.8913	56.3051	58.02	54.7758	58.3109	51.9339	59.0164	50.9123	59.8645	47.2967	59.6365	57.7885	-0.40185
1482	57.8048	57.7297	57.8111	57.6712	57.8205	57.4572	57.8498	57.0618	57.9057	56.328	58.0337	54.8065	58.3229	51.9778	59.0244	50.9605	59.8675	47.3587	60.373	57.8034	-0.39444
1483	57.8216	57.747	57.8279	57.6888	57.8373	57.4759	57.8664	57.0827	57.922	56.3527	58.0493	54.8389	58.3369	52.0232	59.0344	51.0103	59.8726	47.422	60.7189	57.8203	-0.39096
1484	57.839	57.7647	57.8452	57.7068	57.8545	57.4952	57.8835	57.104	57.9388	56.3779	58.0653	54.8717	58.3514	52.069	59.0449	51.0603	59.8783	47.4856	60.8183	57.8376	-0.38996
1485	57.8562	57.7824	57.8624	57.7248	57.8717	57.5143	57.9005	57.1253	57.9555	56.403	58.0814	54.9044	58.3658	52.1147	59.0554	51.1102	59.884	47.5491	60.8253	57.8549	-0.38989
1486	57.8736	57.8002	57.8798	57.743	57.8891	57.5336	57.9177	57.1466	57.9724	56.4281	58.0975	54.9371	58.3804	52.1603	59.0661	51.1601	59.8898	47.6125	60.863	57.8723	-0.38951
1487	57.8917	57.8187	57.8978	57.7617	57.907	57.5535	57.9355	57.1686	57.9899	56.4539	58.1144	54.9704	58.3956	52.2064	59.0775	51.2105	59.8964	47.6763	60.9942	57.8904	-0.38819
1488	57.9111	57.8384	57.9172	57.7818	57.9263	57.5747	57.9546	57.1919	58.0087	56.4809	58.1325	55.0049	58.4122	52.2536	59.0903	51.2619	59.9045	47.741	61.2357	57.9098	-0.38576
1489	57.9323	57.86	57.9383	57.8037	57.9474	57.5977	57.9756	57.217	58.0294	56.5097	58.1525	55.041	58.4307	52.3023	59.1049	51.3148	59.9144	47.8071	61.5717	57.931	-0.38238
1490	57.9557	57.8839	57.9617	57.8278	57.9708	57.6229	57.9988	57.2442	58.0523	56.5406	58.1747	55.0792	58.4514	52.353	59.1219	51.3696	59.9268	47.8749	61.9752	57.9544	-0.37832
1491	57.9816	57.9102	57.9876	57.8545	57.9967	57.6507	58.0245	57.2739	58.0777	56.5739	58.1995	55.1197	58.4747	52.4058	59.1415	51.4264	59.9418	47.9447	62.4303	57.9804	-0.37374
1492	58.0103	57.9393	58.0163	57.8838	58.0253	57.6811	58.053	57.3063	58.1059	56.6099	58.227	55.1628	58.5007	52.461	59.1639	51.4857	59.9597	48.0167	62.9282	58.0091	-0.36873
1493	58.042	57.9713	58.0479	57.9161	58.0568	57.7145	58.0844	57.3416	58.1371	56.6487	58.2575	55.2086	58.5298	52.5188	59.1893	51.5474	59.9807	48.0909	63.4618	58.0407	-0.36336
1494	58.0767	58.0063	58.0826	57.9515	58.0914	57.7508	58.1189	57.3799	58.1713	56.6905	58.2911	55.2573	58.5619	52.5792	59.2179	51.6117	60.0049	48.1677	64.0152	58.0754	-0.35779
1495	58.1143	58.0443	58.1202	57.9897	58.129	57.7901	58.1562	57.4211	58.2084	56.7351	58.3276	55.3087	58.597	52.6422	59.2495	51.6786	60.0322	48.2467	64.5488	58.113	-0.35242
1496	58.1543	58.0847	58.1601	58.0304	58.1689	57.8318	58.196	57.4646	58.2479	56.7819	58.3665	55.3623	58.6345	52.7073	59.2835	51.7475	60.062	48.3276	64.9939	58.1531	-0.34794
1497	58.1956	58.1264	58.2015	58.0724	58.2102	57.8748	58.2372	57.5094	58.2888	56.8301	58.4068	55.4171	58.6733	52.7736	59.319	51.8175	60.0932	48.4096	65.2591	58.1944	-0.34527
1498	58.2367	58.1678	58.2425	58.114	58.2512	57.9175	58.278	57.5539	58.3293	56.878	58.4467	55.4717	58.7119	52.8395	59.3541	51.8872	60.1242	48.4912	65.2442	58.2355	-0.34542
1499	58.2753	58.2067	58.2811	58.1533	58.2897	57.9577	58.3164	57.596	58.3675	56.9234	58.4843	55.5238	58.7481	52.9031	59.3868	51.9546	60.1527	48.5707	64.8627	58.2741	-0.34926
1500	58.3091	58.2409	58.3148	58.1877	58.3234	57.9932	58.35	57.6333	58.4008	56.9641	58.5169	55.5713	58.7793	52.9622	59.4147	52.0176	60.1763	48.6461	64.0679	58.3079	-0.35726
1501	58.3327	58.2649	58.3384	58.212	58.3469	58.0185	58.3734	57.6605	58.4239	56.9949	58.5394	55.609	58.8004	53.012	59.4321	52.0714	60.1894	48.7129	62.3568	58.3315	-0.37448
1502	58.3644	58.2969	58.3701	58.2443	58.3786	58.0518	58.4049	57.6958	58.4551	57.0335	58.57	55.6544	58.8296	53.0691	59.4579	52.1324	60.2109	48.7864	63.7678	58.3632	-0.36028
1503	58.4054	58.3383	58.411	58.2859	58.4195	58.0944	58.4456	57.7402	58.4956	57.0811	58.6099	55.7086	58.8682	53.1345	59.4932	52.2016	60.2421	48.8675	65.3813	58.4042	-0.34404
1504	58.4547	58.3879	58.4603	58.3358	58.4687	58.1452	58.4947	57.7927	58.5445	57.1369	58.6582	55.7707	58.9151	53.2074	59.5369	52.2781	60.2818	48.9554	66.8356	58.4535	-0.3294
1505	58.5093	58.4428	58.5149	58.391	58.5233	58.2014	58.5491	57.8506	58.5986	57.1978	58.7118	55.8378	58.9674	53.2851	59.5861	52.3593	60.3271	49.0478	67.7912	58.5081	-0.31978
1506	58.5649	58.4988	58.5705	58.4472	58.5788	58.2585	58.6046	57.9094	58.6538	57.2597	58.7664	55.9058	59.0208	53.3637	59.6363	52.4414	60.3735	49.141	68.0047	58.5637	-0.31763
1507	58.6166	58.5508	58.6221	58.4994	58.6304	58.3117	58.656	57.9642	58.705	57.3177	58.8171	55.97	59.0701	53.4385	59.6825	52.5198	60.4158	49.2307	67.376	58.6154	-0.32396
1508	58.6596	58.5942	58.6651	58.5431	58.6734	58.3563	58.6989	58.0106	58.7476	57.3673	58.8591	56.026	59.1109	53.5055	59.72	52.5905	60.4493	49.3132	65.9615	58.6585	-0.3382
1509	58.6907	58.6256	58.6962	58.5748	58.7044	58.389	58.7298	58.0451	58.7783	57.4051	58.8891	56.0704	59.1395	53.5615	59.7453	52.6503	60.4705	49.3856	63.9576	58.6896	-0.35837
1510	58.7081	58.6434	58.7135	58.5929	58.7217	58.4081	58.7469	58.0661	58.7952	57.4295	58.9054	56.1018	59.1544	53.6049	59.7567	52.6978	60.4777	49.4462	61.6502	58.707	-0.38159
1511	58.712	58.6476	58.7174	58.5974	58.7255	58.4137	58.7506	58.0736	58.7985	57.4406	58.9081	56.1201	59.1556	53.6358	59.7543	52.7329	60.4709	49.4953	59.3651	58.7108	-0.40458
1512	58.7043	58.6403	58.7097	58.5904	58.7177	58.4078	58.7427	58.0697	58.7903	57.4404	58.8993	56.1273	59.1453	53.656	59.7403	52.7576	60.4524	49.5345	57.4056	58.7032	-0.42429
1513	58.6884	58.6248	58.6938	58.5752	58.7018	58.3937	58.7266	58.0577	58.7739	57.4321	58.8822	56.1266	59.1267	53.6686	59.7179	52.7747	60.4255	49.5665	55.9996	58.6873	-0.43843
1514	58.6683	58.6051	58.6736	58.5558	58.6816	58.3754	58.7062	58.0415	58.7532	57.4196	58.8609	56.1217	59.1038	53.6771	59.6913	52.7878	60.3943	49.5947	55.2568	58.6672	-0.4459
1515	58.6476	58.5848	58.6529	58.5358	58.6608	58.3565	58.6853	58.0247	58.7321	57.4066	58.839	56.1162	59.0804	53.685	59.6642	52.8002	60.3626	49.6223	55.1444	58.6465	-0.44703
1516	58.6291	58.5667	58.6344	58.518	58.6422	58.3398	58.6665	58.01	58.713	57.3956	58.8193	56.1127	59.0592	53.6947	59.6393	52.8144	60.3332	49.6514	55.4905	58.628	-0.44355
1517	58.6138	58.5518	58.619	58.5034	58.6268	58.3263	58.651	57.9984	58.6972	57.3877	58.8028	56.1121	59.0412	53.7072	59.6177	52.8313	60.3072	49.683	56.0165	58.6127	-0.43826
1518	58.6008	58.5391	58.606	58.491	58.6137	58.315	58.6378	57.9891	58.6837	57.382	58.7886	56.1137	59.0256	53.7216	59.5985	52.8502	60.2836	49.7164	56.3924	58.5997	-0.43448
1519	58.5874	58.5261	58.5926	58.4783	58.6003	58.3034	58.6242	57.9794	58.6698	57.3759	58.7741	56.1149	59.0097	53.7355	59.579	52.8685	60.2597	49.7493	56.3218	58.5863	-0.43519
1520	58.5701	58.5091	58.5752	58.4616	58.5829	58.2877	58.6066	57.9658	58.6519	57.3658	58.7556	56.1121	58.9897	53.7457	59.5554	52.8831	60.2318	49.7785	55.6217	58.569	-0.44223
1521	58.5449	58.4844	58.55	58.4372	58.5577	58.2644	58.5812	57.9444	58.6263	57.3481	58.7293	56.1018	58.9619	53.7486	59.524	52.8905	60.1959	49.8009	54.2792	58.5439	-0.45573
1522	58.5094	58.4492	58.5144	58.4023	58.522	58.2306	58.5454	57.9126	58.5902	57.3201	58.6926	56.0814	58.9236	53.7416	59.482	52.8882	60.1494	49.8142	52.4629	58.5083	-0.47399
1523	58.4625	58.4027	58.4675	58.3561	58.475	58.1855	58.4983	57.8697	58.5427	57.281	58.6444	56.0501	58.8739	53.7242	59.4285	52.8755	60.0913	49.8175	50.4861	58.4614	-0.49386
1524	58.4055	58.3462	58.4105	58.2999	58.418	58.1305	58.4411	57.8167	58.4852	57.2319	58.5862	56.009	58.8142	53.6972	59.3649	52.8535	60.023	49.812	48.711	58.4044	-0.5117
1525	58.3415	58.2826	58.3465	58.2366	58.3539	58.0684	58.3768	57.7568	58.4207	57.1759	58.521	55.961	58.7473	53.6637	59.2942	52.8249	59.9476	49.8002	47.4391	58.3405	-0.52448
1526	58.2744	58.2159	58.2793	58.1702	58.2867	58.0031	58.3094	57.6937	58.353	57.1168	58.4526	55.9099	58.6773	53.6269	59.2203	52.7932	59.869	49.7853	46.8191	58.2733	-0.53071
1527	58.2076	58.1495	58.2124	58.1041	58.2198	57.9382	58.2424	57.6309	58.2857	57.0579	58.3845	55.859	58.6077	53.5904	59.1468	52.7616	59.7908	49.7705	46.7982	58.2065	-0.53092
1528	58.1434	58.0856	58.1482	58.0406	58.1555	57.8758	58.1779	57.5706	58.2209	57.0015	58.3191	55.8105	58.5407	53.5559	59.076	52.732	59.7154	49.7575	47.1624	58.1423	-0.52726
1529	58.0822	58.0249	58.087	57.9802	58.0943	57.8165	58.1166	57.5134	58.1592	56.9481	58.2568	55.7648	58.4768	53.5241	59.0084	52.7051	59.6433	49.7469	47.6193	58.0812	-0.52267
1530	58.0233	57.9664	58.0281	57.922	58.0353	57.7594	58.0574	57.4583	58.0998	56.8967	58.1967	55.7211	58.4152	53.4942	58.9431	52.6799	59.5735	49.7378	47.9288	58.0223	-0.51956
1531	57.9652	57.9087	57.97	57.8646	57.9771	57.7031	57.9991	57.404	58.0412	56.8462	58.1374	55.6781	58.3545	53.4649	58.8787	52.6553	59.5047	49.7292	48.0024	57.9642	-0.51882
1532	57.9072	57.851	57.9119	57.8072	57.919	57.6469	57.9408	57.3498	57.9826	56.7956	58.0782	55.6351	58.2938	53.4353	58.8144	52.6305	59.4359	49.7203	47.9407	57.9062	-0.51944
1533	57.8498	57.794	57.8544	57.7505	57.8615	57.5912	57.8832	57.2961	57.9247	56.7456	58.0196	55.5926	58.2337	53.4062	58.7507	52.606	59.3679	49.7117	47.9825	57.8488	-0.51902
1534	57.7951	57.7397	57.7997	57.6964	57.8067	57.5382	57.8283	57.2451	57.8695	56.6982	57.9637	55.5525	58.1764	53.3794	58.6899	52.5838	59.3028	49.7051	48.3836	57.7941	-0.51499
1535	57.7458	57.6908	57.7505	57.6479	57.7574	57.4907	57.7788	57.1995	57.8198	56.6561	57.9134	55.5176	58.1247	53.3575	58.6347	52.5664	59.2434	49.7029	49.2742	57.7449	-0.50604
1536	57.7043	57.6496	57.7089	57.607	57.7158	57.4508	57.7371	57.1614	57.7778	56.6215	57.8708	55.4901	58.0807	53.3425	58.5873	52.5558	59.1919	49.7071	50.5468	57.7033	-0.49325
1537	57.6705	57.6162	57.675	57.5738	57.6819	57.4186	57.7031	57.131	57.7435	56.5945	57.8359	55.4698	58.0444	53.3345	58.5478	52.5521	59.1484	49.7177	51.8402	57.6695	-0.48025
1538	57.6414	57.5875	57.646	57.5453	57.6528	57.3911	57.6738	57.1053	57.714	56.572	57.8058	55.4541	58.013	53.3307	58.5132	52.5525	59.1099	49.7322	52.631	57.6405	-0.4723
1539	57.6113	57.5576	57.6158	57.5158	57.6226	57.3625	57.6435	57.0785	57.6834	56.5485	57.7746	55.4372	57.9805	53.3258	58.4775	52.5517	59.0703	49.7455	52.4092	57.6103	-0.47453
1540	57.5725	57.5192	57.577	57.4777	57.5837	57.3254	57.6045	57.0432	57.6442	56.5165	57.7348	55.4119	57.9394	53.3128	58.4331	52.5429	59.022	49.7512	50.8801	57.5716	-0.4899
1541	57.5181	57.4652	57.5226	57.4239	57.5292	57.2726	57.5499	56.9923	57.5893	56.469	57.6793	55.3715	57.8825	53.2851	58.3728	52.5197	58.9576	49.743	48.1129	57.5172	-0.51771
1542	57.4439	57.3913	57.4483	57.3503	57.4549	57.2001	57.4754	56.9217	57.5145	56.402	57.604	55.3119	57.8057	53.2388	58.2925	52.4781	58.8731	49.7174	44.5913	57.4429	-0.55309
1543	57.3503	57.2981	57.3546	57.2574	57.3612	57.1083	57.3815	56.8319	57.4204	56.316	57.5092	55.2335	57.7094	53.1744	58.1926	52.4185	58.7687	49.6747	41.1222	57.3493	-0.58793
1544	57.2431	57.1914	57.2475	57.1509	57.254	57.003	57.2742	56.7287	57.3127	56.2166	57.4008	55.142	57.5996	53.0972	58.079	52.3464	58.6507	49.6199	38.6372	57.2422	-0.61288
1545	57.1329	57.0815	57.1372	57.0414	57.1437	56.8946	57.1637	56.6224	57.202	56.1141	57.2894	55.0474	57.4866	53.0169	57.9623	52.2711	58.5295	49.5621	37.9508	57.132	-0.61977
1546	57.0325	56.9815	57.0368	56.9417	57.0432	56.7959	57.0631	56.5257	57.1011	56.0212	57.1878	54.9621	57.3835	52.9455	57.8557	52.2046	58.4185	49.5124	39.5277	57.0316	-0.60394
1547	56.9547	56.904	56.9589	56.8645	56.9653	56.7197	56.985	56.4514	57.0227	55.9503	57.1089	54.8984	57.3032	52.8948	57.772	52.1585	58.3307	49.482	43.3617	56.9538	-0.56544
1548	56.9092	56.8588	56.9134	56.8196	56.9197	56.6758	56.9393	56.4092	56.9768	55.9113	57.0624	54.8658	57.2554	52.874	57.7211	52.1418	58.2761	49.4794	48.9607	56.9083	-0.50919
1549	56.901	56.8509	56.9052	56.8119	56.9115	56.6689	56.931	56.4039	56.9682	55.9088	57.0533	54.8691	57.2452	52.8877	57.7081	52.1592	58.2597	49.5091	55.4716	56.9001	-0.44374
1550	56.9293	56.8795	56.9335	56.8407	56.9398	56.6985	56.9591	56.4348	56.9962	55.9422	57.0808	54.9076	57.2717	52.9353	57.7322	52.2099	58.2808	49.5704	61.8758	56.9284	-0.37932
1551	56.988	56.9384	56.9921	56.8998	56.9984	56.7582	57.0176	56.4957	57.0545	56.0053	57.1388	54.9753	57.3288	53.011	57.787	52.2884	58.333	49.658	67.2201	56.9871	-0.32553
1552	57.0668	57.0175	57.0709	56.979	57.0771	56.838	57.0964	56.5766	57.1331	56.0883	57.2169	55.0625	57.4061	53.1055	57.8623	52.3854	58.4058	49.7632	70.8032	57.0659	-0.28945
1553	57.1539	57.1048	57.158	57.0664	57.1642	56.9261	57.1833	56.6658	57.2199	56.1795	57.3034	55.1576	57.4918	53.2077	57.946	52.49	58.4871	49.8757	72.3073	57.153	-0.2743
1554	57.2378	57.1889	57.2419	57.1508	57.2481	57.011	57.2671	56.7518	57.3035	56.2675	57.3867	55.2496	57.5743	53.3069	58.0265	52.5916	58.5652	49.9854	71.8189	57.237	-0.27922
1555	57.3097	57.261	57.3138	57.223	57.32	57.0839	57.3389	56.8258	57.3751	56.3436	57.458	55.33	57.6447	53.3948	58.0948	52.6822	58.631	50.0845	69.7834	57.3089	-0.29972
1556	57.3646	57.3161	57.3687	57.2783	57.3748	57.1398	57.3936	56.883	57.4297	56.403	57.5121	55.394	57.6979	53.4669	58.1459	52.7571	58.6793	50.1688	66.8724	57.3637	-0.32903
1557	57.4017	57.3535	57.4058	57.3159	57.4118	57.1781	57.4306	56.9225	57.4665	56.4449	57.5485	55.4408	57.7333	53.5224	58.1789	52.8155	58.7096	50.2374	63.8324	57.4009	-0.35963
1558	57.4242	57.3762	57.4282	57.3388	57.4342	57.2017	57.4529	56.9475	57.4886	56.4724	57.5701	55.4733	57.754	53.5641	58.1972	52.8605	58.7249	50.2931	61.3133	57.4233	-0.38498
1559	57.4374	57.3897	57.4414	57.3525	57.4474	57.2162	57.466	56.9634	57.5015	56.4908	57.5826	55.497	57.7654	53.5972	58.2061	52.8968	58.7308	50.3406	59.7319	57.4366	-0.40089
1560	57.4475	57.4001	57.4515	57.3631	57.4574	57.2275	57.4759	56.9761	57.5112	56.5061	57.5918	55.5175	57.7736	53.6272	58.2118	52.9301	58.7335	50.3852	59.1881	57.4466	-0.40636
1561	57.459	57.4119	57.463	57.3751	57.4689	57.2403	57.4873	56.9902	57.5224	56.5228	57.6026	55.5393	57.7834	53.6584	58.2191	52.9647	58.7377	50.4309	59.4565	57.4582	-0.40366
1562	57.4739	57.427	57.4779	57.3904	57.4838	57.2563	57.502	57.0077	57.5369	56.5427	57.6167	55.5644	57.7965	53.6928	58.2297	53.0022	58.7454	50.4795	60.05	57.4731	-0.39769
1563	57.4905	57.4439	57.4944	57.4075	57.5003	57.2741	57.5185	57.0268	57.5532	56.5643	57.6325	55.5911	57.8113	53.7286	58.2422	53.0413	58.7549	50.5294	60.3621	57.4897	-0.39455
1564	57.504	57.4576	57.5079	57.4214	57.5138	57.2888	57.5318	57.0428	57.5664	56.5828	57.6452	55.6147	57.823	53.7614	58.2515	53.0774	58.7613	50.5765	59.8392	57.5032	-0.39981
1565	57.5077	57.4616	57.5116	57.4256	57.5174	57.2937	57.5354	57.0491	57.5697	56.5917	57.6481	55.6288	57.8249	53.785	58.2508	53.1043	58.7577	50.6148	58.1443	57.5069	-0.41686
1566	57.4949	57.449	57.4987	57.4132	57.5045	57.2822	57.5223	57.039	57.5565	56.5842	57.6344	55.6268	57.8101	53.793	58.2335	53.1158	58.7372	50.6384	55.2717	57.494	-0.44575
1567	57.4608	57.4152	57.4646	57.3797	57.4703	57.2494	57.4881	57.0078	57.522	56.5558	57.5994	55.6042	57.774	53.781	58.1947	53.1075	58.6951	50.6431	51.5636	57.46	-0.48303
1568	57.4043	57.3591	57.4081	57.3237	57.4138	57.1944	57.4314	56.9543	57.4651	56.5053	57.542	55.5599	57.7154	53.7479	58.1332	53.0784	58.6302	50.6278	47.6242	57.4035	-0.52262
1569	57.3283	57.2834	57.3321	57.2483	57.3377	57.1198	57.3552	56.8814	57.3887	56.4356	57.465	55.4965	57.6372	53.6964	58.052	53.031	58.5454	50.595	44.1433	57.3275	-0.55759
1570	57.2388	57.1942	57.2425	57.1594	57.2482	57.0318	57.2655	56.7952	57.2987	56.3525	57.3746	55.42	57.5455	53.632	57.9572	52.971	58.4469	50.55	41.6938	57.238	-0.58219
1571	57.1434	57.0991	57.1471	57.0646	57.1527	56.938	57.17	56.7031	57.2029	56.2636	57.2782	55.3377	57.4478	53.5619	57.8565	52.9053	58.3424	50.4995	40.5486	57.1426	-0.59369
1572	57.0491	57.0051	57.0527	56.9708	57.0583	56.8451	57.0754	56.6119	57.1081	56.1756	57.1828	55.2563	57.3512	53.4926	57.7568	52.8403	58.2391	50.4496	40.6014	57.0483	-0.59316
1573	56.96	56.9163	56.9636	56.8823	56.9691	56.7575	56.9861	56.526	57.0186	56.0928	57.0928	55.1799	57.2599	53.428	57.6626	52.7799	58.1413	50.404	41.41	56.9592	-0.58504
1574	56.8769	56.8336	56.8806	56.7998	56.886	56.6759	56.9029	56.446	56.9351	56.0158	57.0088	55.1092	57.1747	53.3689	57.5744	52.725	58.0496	50.3635	42.358	56.8762	-0.57552
1575	56.7974	56.7544	56.801	56.7208	56.8064	56.5978	56.8232	56.3695	56.8552	55.9423	56.9283	55.0419	57.0931	53.313	57.4899	52.6731	57.9617	50.3258	42.8758	56.7966	-0.57032
1576	56.7171	56.6744	56.7207	56.6411	56.7261	56.5189	56.7427	56.2923	56.7745	55.868	56.8471	54.9737	57.0107	53.2562	57.4047	52.6203	57.8731	50.2872	42.6458	56.7164	-0.57263
1577	56.6322	56.5898	56.6358	56.5567	56.6411	56.4354	56.6576	56.2104	56.6892	55.7891	56.7613	54.901	56.9237	53.1949	57.3149	52.5631	57.7798	50.2442	41.7247	56.6315	-0.58188
1578	56.5411	56.499	56.5447	56.4662	56.55	56.3458	56.5663	56.1223	56.5977	55.7041	56.6692	54.8221	56.8305	53.1275	57.2188	52.4998	57.6802	50.1953	40.5177	56.5404	-0.594
1579	56.4457	56.4039	56.4492	56.3712	56.4544	56.2517	56.4707	56.0299	56.5018	55.6147	56.5728	54.739	56.7329	53.0559	57.1183	52.4323	57.5763	50.1423	39.6293	56.4449	-0.60292
1580	56.3509	56.3094	56.3544	56.2771	56.3596	56.1584	56.3758	55.9382	56.4067	55.5259	56.4772	54.6564	56.6361	52.9848	57.0186	52.3653	57.4731	50.0897	39.6352	56.3502	-0.60286
1581	56.2637	56.2225	56.2672	56.1904	56.2723	56.0726	56.2884	55.8539	56.319	55.4446	56.389	54.5811	56.5468	52.9205	56.9265	52.3051	57.3777	50.0435	40.8464	56.263	-0.5907
1582	56.1901	56.1492	56.1936	56.1173	56.1987	56.0003	56.2146	55.7831	56.2451	55.3766	56.3146	54.5188	56.4712	52.869	56.8483	52.2573	57.2963	50.0091	43.1705	56.1894	-0.56736
1583	56.1335	56.0929	56.1369	56.0611	56.142	55.9449	56.1579	55.7292	56.1881	55.3253	56.2571	54.473	56.4127	52.8332	56.7873	52.2252	57.2323	49.9896	46.1024	56.1328	-0.53791
1584	56.0928	56.0524	56.0961	56.0209	56.1012	55.9054	56.1169	55.691	56.147	55.2896	56.2156	54.4425	56.3702	52.8123	56.7424	52.2077	57.1845	49.984	48.8692	56.092	-0.51011
1585	56.0624	56.0222	56.0657	55.9909	56.0708	55.8761	56.0864	55.663	56.1163	55.264	56.1844	54.422	56.3381	52.801	56.7079	52.1997	57.1472	49.9874	50.6702	56.0616	-0.49201
1586	56.0336	55.9937	56.037	55.9626	56.042	55.8485	56.0575	55.6367	56.0872	55.2401	56.155	54.403	56.3077	52.7911	56.6752	52.193	57.1117	49.9921	50.9329	56.0329	-0.48937
1587	55.9971	55.9574	56.0004	55.9265	56.0054	55.8131	56.0208	55.6026	56.0503	55.2085	56.1177	54.3764	56.2694	52.7738	56.6346	52.179	57.0683	49.9897	49.509	55.9964	-0.50368
1588	55.9453	55.9059	55.9486	55.8752	55.9535	55.7625	55.9689	55.5534	55.9982	55.1618	56.0651	54.3349	56.2158	52.742	56.5786	52.1507	57.0095	49.9735	46.7394	55.9446	-0.53151
1589	55.875	55.8359	55.8783	55.8054	55.8832	55.6935	55.8984	55.4858	55.9275	55.0968	55.994	54.2754	56.1437	52.6926	56.504	52.1049	56.9318	49.9405	43.3687	55.8743	-0.56537
1590	55.7883	55.7495	55.7916	55.7192	55.7965	55.6081	55.8116	55.4019	55.8405	55.0156	55.9065	54.1998	56.0551	52.6276	56.4128	52.0437	56.8375	49.8926	40.3384	55.7876	-0.5958
1591	55.6921	55.6536	55.6954	55.6235	55.7002	55.5132	55.7152	55.3085	55.7439	54.9249	55.8094	54.1149	55.9569	52.5534	56.312	51.9733	56.7335	49.8359	38.5117	55.6914	-0.61414
1592	55.5961	55.5579	55.5993	55.528	55.6042	55.4185	55.6191	55.2153	55.6475	54.8345	55.7125	54.0302	55.859	52.4793	56.2115	51.903	56.6299	49.7791	38.427	55.5954	-0.61499
1593	55.5103	55.4723	55.5135	55.4427	55.5183	55.334	55.5331	55.1321	55.5614	54.754	55.6259	53.9552	55.7714	52.4146	56.1213	51.842	56.5366	49.7311	40.1392	55.5096	-0.5978
1594	55.4421	55.4044	55.4453	55.3749	55.45	55.267	55.4647	55.0665	55.4928	54.6909	55.5569	53.8973	55.7014	52.3664	56.0489	51.7973	56.4614	49.6987	43.2074	55.4414	-0.56699
1595	55.3944	55.3569	55.3976	55.3277	55.4023	55.2204	55.4169	55.0212	55.4448	54.6479	55.5085	53.8592	55.652	52.3374	55.9973	51.7716	56.4071	49.6845	46.835	55.3938	-0.53055
1596	55.3651	55.3279	55.3683	55.2988	55.373	55.1921	55.3875	54.9941	55.4152	54.6231	55.4785	53.839	55.6212	52.3257	55.9643	51.763	56.3715	49.6865	50.1021	55.3645	-0.49772
1597	55.3479	55.3108	55.351	55.2819	55.3557	55.1759	55.3701	54.979	55.3976	54.6101	55.4606	53.8304	55.6024	52.3253	55.9435	51.7655	56.3483	49.6993	52.248	55.3472	-0.47615
1598	55.3343	55.2975	55.3374	55.2687	55.342	55.1633	55.3564	54.9676	55.3838	54.6008	55.4464	53.8254	55.5873	52.3283	55.9265	51.7713	56.3288	49.7151	52.8926	55.3336	-0.46967
1599	55.3166	55.28	55.3197	55.2514	55.3243	55.1466	55.3386	54.952	55.3658	54.5873	55.428	53.8163	55.5682	52.3273	55.9053	51.7732	56.3052	49.7272	52.1406	55.316	-0.47723
1600	55.2902	55.2538	55.2933	55.2254	55.2979	55.1213	55.3121	54.9278	55.3391	54.5653	55.401	53.7987	55.5403	52.318	55.8753	51.7669	56.2728	49.7313	50.5428	55.2896	-0.49329
1601	55.2138	55.1776	55.2168	55.1494	55.2214	55.046	55.2355	54.8539	55.2623	54.4938	55.3238	53.7323	55.4621	52.2611	55.7948	51.7135	56.1895	49.6901	41.4449	55.2131	-0.58469
1602	55.1494	55.1135	55.1525	55.0855	55.157	54.9828	55.171	54.7919	55.1977	54.4342	55.2587	53.6777	55.3961	52.2156	55.7266	51.6713	56.1185	49.6596	43.5469	55.1488	-0.56358
1603	55.102	55.0663	55.105	55.0384	55.1094	54.9363	55.1233	54.7467	55.1499	54.3912	55.2105	53.6393	55.347	52.186	55.6754	51.6447	56.0648	49.6441	46.5304	55.1013	-0.53361
1604	55.0752	55.0397	55.0781	55.012	55.0826	54.9105	55.0964	54.722	55.1228	54.3686	55.1831	53.6211	55.3188	52.1758	55.6451	51.6375	56.0321	49.647	50.2374	55.0745	-0.49636
1605	55.0704	55.0351	55.0734	55.0076	55.0778	54.9067	55.0916	54.7192	55.1178	54.3678	55.1777	53.6243	55.3126	52.1864	55.6371	51.6508	56.0219	49.6697	54.2135	55.0698	-0.45639
1606	55.0857	55.0506	55.0886	55.0232	55.093	54.9228	55.1067	54.7363	55.1328	54.3866	55.1924	53.6469	55.3266	52.216	55.6494	51.6828	56.0321	49.7103	57.8401	55.0851	-0.41992
1607	55.1156	55.0807	55.1186	55.0535	55.123	54.9536	55.1366	54.768	55.1625	54.42	55.2218	53.6838	55.3554	52.2594	55.6765	51.7285	56.0573	49.7641	60.5231	55.115	-0.39293
1608	55.153	55.1182	55.1559	55.0911	55.1603	54.9917	55.1738	54.807	55.1997	54.4607	55.2587	53.7279	55.3916	52.3097	55.7111	51.7811	56.09	49.8245	61.8877	55.1524	-0.3792
1609	55.1902	55.1556	55.1931	55.1286	55.1975	55.0297	55.2109	54.8459	55.2366	54.5012	55.2954	53.7718	55.4276	52.3599	55.7456	51.8335	56.1226	49.8847	61.8947	55.1896	-0.37913
1610	55.2215	55.1871	55.2244	55.1602	55.2287	55.0618	55.2421	54.8789	55.2677	54.5359	55.3261	53.8099	55.4577	52.4045	55.7741	51.8804	56.1492	49.9395	60.8581	55.2209	-0.38956
1611	55.2443	55.21	55.2471	55.1833	55.2515	55.0854	55.2648	54.9034	55.2902	54.5621	55.3484	53.8397	55.4793	52.4408	55.794	51.9191	56.1671	49.9865	59.3442	55.2437	-0.40479
1612	55.2594	55.2254	55.2623	55.1988	55.2666	55.1013	55.2798	54.9203	55.3051	54.5808	55.363	53.862	55.4932	52.4699	55.8062	51.9506	56.1773	50.0265	57.9832	55.2588	-0.41848
1613	55.2705	55.2366	55.2733	55.2102	55.2776	55.1133	55.2908	54.9332	55.316	54.5955	55.3735	53.8804	55.503	52.4951	55.8144	51.9782	56.1834	50.0628	57.2654	55.2699	-0.4257
1614	55.2822	55.2485	55.285	55.2222	55.2892	55.1258	55.3023	54.9466	55.3274	54.6107	55.3846	53.8992	55.5135	52.5208	55.8231	52.0063	56.1902	50.0994	57.3797	55.2816	-0.42455
1615	55.2981	55.2646	55.3009	55.2384	55.3051	55.1425	55.3181	54.9643	55.3431	54.63	55.4	53.9222	55.5281	52.5504	55.8362	52.0383	56.2012	50.1398	58.1582	55.2975	-0.41672
1616	55.3193	55.286	55.3221	55.2599	55.3263	55.1645	55.3393	54.9872	55.3641	54.6547	55.4207	53.9503	55.5482	52.585	55.8546	52.0753	56.2177	50.185	59.1365	55.3187	-0.40688
1617	55.3437	55.3105	55.3465	55.2846	55.3507	55.1897	55.3636	55.0133	55.3882	54.6824	55.4446	53.9815	55.5714	52.6226	55.8762	52.1152	56.2375	50.2329	59.7269	55.3431	-0.40094
1618	55.3663	55.3333	55.369	55.3075	55.3732	55.2131	55.386	55.0376	55.4106	54.7083	55.4666	54.0109	55.5928	52.6584	55.8961	52.1533	56.2554	50.2791	59.4208	55.3657	-0.40402
1619	55.3807	55.3479	55.3834	55.3222	55.3876	55.2283	55.4004	55.0537	55.4248	54.7262	55.4805	54.0323	55.606	52.6864	55.9077	52.1836	56.265	50.3178	57.9713	55.3801	-0.4186
1620	55.3812	55.3486	55.384	55.3231	55.3881	55.2297	55.4008	55.0561	55.4251	54.7303	55.4805	54.0401	55.6053	52.7011	55.9053	52.2008	56.2606	50.3438	55.4805	55.3807	-0.44365
1621	55.3646	55.3321	55.3673	55.3068	55.3714	55.2139	55.384	55.0413	55.4081	54.7174	55.4633	54.0311	55.5873	52.6994	55.8855	52.2017	56.2387	50.354	52.3684	55.364	-0.47494
1622	55.3306	55.2983	55.3333	55.2732	55.3374	55.1808	55.3499	55.0093	55.3739	54.6874	55.4287	54.0051	55.552	52.6811	55.8483	52.1862	56.1993	50.3483	49.2244	55.33	-0.50654
1623	55.2824	55.2504	55.2851	55.2253	55.2891	55.1336	55.3016	54.9631	55.3254	54.6432	55.3799	53.9653	55.5024	52.6491	55.7968	52.1571	56.1455	50.3295	46.616	55.2818	-0.53275
1624	55.225	55.1932	55.2277	55.1683	55.2317	55.0772	55.2441	54.9078	55.2678	54.59	55.3219	53.9163	55.4436	52.6083	55.736	52.1193	56.0824	50.3022	44.8929	55.2245	-0.55006
1625	55.1636	55.132	55.1663	55.1073	55.1703	55.0168	55.1826	54.8485	55.2061	54.5328	55.2598	53.8634	55.3807	52.5635	55.6712	52.0775	56.0152	50.271	44.0905	55.1631	-0.55812
1626	55.1018	55.0704	55.1044	55.0459	55.1084	54.9559	55.1206	54.7888	55.144	54.4751	55.1973	53.81	55.3174	52.5183	55.606	52.0352	55.9477	50.2392	43.9462	55.1012	-0.55957
1627	55.0409	55.0097	55.0435	54.9853	55.0474	54.896	55.0596	54.7299	55.0828	54.4183	55.1358	53.7575	55.2551	52.4738	55.5417	51.9935	55.8811	50.208	44.0328	55.0403	-0.5587
1628	54.98	54.9489	54.9826	54.9247	54.9865	54.836	54.9985	54.671	55.0216	54.3614	55.0742	53.7049	55.1927	52.4291	55.4774	51.9518	55.8146	50.1767	43.9591	54.9794	-0.55944
1629	54.9172	54.8864	54.9198	54.8623	54.9237	54.7742	54.9356	54.6103	54.9585	54.3027	55.0108	53.6504	55.1286	52.3826	55.4114	51.9082	55.7462	50.1435	43.5519	54.9166	-0.56353
1630	54.8516	54.821	54.8541	54.7971	54.858	54.7095	54.8699	54.5467	54.8926	54.2411	54.9446	53.593	55.0615	52.3333	55.3424	51.8617	55.675	50.1074	42.9505	54.851	-0.56957
1631	54.7842	54.7539	54.7868	54.7301	54.7906	54.6431	54.8024	54.4814	54.825	54.1779	54.8766	53.534	54.9928	52.2822	55.2718	51.8136	55.6021	50.0696	42.5652	54.7837	-0.57344
1632	54.7192	54.689	54.7218	54.6655	54.7256	54.5791	54.7373	54.4184	54.7598	54.1169	54.811	53.4772	54.9264	52.2332	55.2035	51.7675	55.5316	50.0338	42.9037	54.7187	-0.57004
1633	54.6625	54.6325	54.665	54.6091	54.6688	54.5232	54.6804	54.3636	54.7027	54.064	54.7536	53.4283	54.8683	52.192	55.1436	51.729	55.4694	50.0053	44.3324	54.6619	-0.55569
1634	54.6198	54.59	54.6223	54.5667	54.626	54.4814	54.6376	54.3228	54.6598	54.025	54.7104	53.3932	54.8243	52.1641	55.0978	51.7037	55.4216	49.9895	46.8459	54.6192	-0.53044
1635	54.5943	54.5647	54.5968	54.5416	54.6005	54.4567	54.6121	54.2991	54.6341	54.003	54.6844	53.3748	54.7976	52.1526	55.0696	51.6947	55.3914	49.9893	49.9608	54.5938	-0.49914
1636	54.5844	54.5549	54.5869	54.5319	54.5906	54.4476	54.6021	54.2908	54.624	53.9964	54.674	53.3717	54.7866	52.1558	55.0569	51.7003	55.3769	50.0033	52.7772	54.5839	-0.47083
1637	54.5824	54.5531	54.5848	54.5302	54.5885	54.4463	54.5999	54.2904	54.6217	53.9976	54.6715	53.3761	54.7834	52.1666	55.0523	51.7133	55.3705	50.0243	54.2135	54.5819	-0.45639
1638	54.5756	54.5465	54.5781	54.5238	54.5818	54.4403	54.5931	54.2853	54.6148	53.9941	54.6642	53.376	54.7756	52.1727	55.0429	51.7218	55.3593	50.041	53.3462	54.5751	-0.46511
1639	54.5493	54.5204	54.5518	54.4978	54.5554	54.4148	54.5667	54.2607	54.5882	53.9712	54.6374	53.3567	54.7481	52.1601	55.0138	51.7116	55.3283	50.0395	49.7538	54.5488	-0.50122
1640	54.4904	54.4616	54.4928	54.4391	54.4964	54.3568	54.5076	54.2036	54.529	53.916	54.5779	53.3053	54.6878	52.1162	54.9518	51.6703	55.2642	50.008	43.7291	54.4899	-0.56175
1641	54.3915	54.3629	54.3938	54.3406	54.3974	54.2588	54.4086	54.1067	54.4298	53.8212	54.4783	53.2149	54.5874	52.0339	54.8495	51.5911	55.1596	49.9395	36.3029	54.3909	-0.63631
1642	54.2539	54.2255	54.2562	54.2034	54.2598	54.1223	54.2708	53.9714	54.2919	53.6881	54.34	53.0865	54.4483	51.9145	54.7083	51.4749	55.0158	49.8353	29.0318	54.2534	-0.70926
1643	54.0882	54.0601	54.0905	54.0381	54.0941	53.9577	54.105	53.8081	54.1259	53.5271	54.1736	52.9305	54.281	51.768	54.5387	51.332	54.8436	49.705	23.6201	54.0877	-0.76352
1644	53.9123	53.8844	53.9146	53.8627	53.9181	53.7829	53.929	53.6346	53.9497	53.356	53.997	52.7645	54.1034	51.6116	54.3589	51.1791	54.6612	49.5651	21.4629	53.9118	-0.78514
1645	53.7476	53.72	53.7499	53.6984	53.7534	53.6193	53.7641	53.4722	53.7847	53.196	53.8316	52.6093	53.9371	51.4657	54.1904	51.0367	54.4901	49.4351	23.2709	53.7471	-0.76702
1646	53.6142	53.5868	53.6165	53.5654	53.6199	53.4869	53.6306	53.341	53.651	53.0669	53.6975	52.4847	53.8022	51.3497	54.0535	50.9238	54.3509	49.3336	28.8653	53.6137	-0.71093
1647	53.5265	53.4992	53.5287	53.478	53.5322	53.4001	53.5428	53.2551	53.563	52.9829	53.6092	52.4047	53.7132	51.2772	53.9627	50.8541	54.2579	49.2739	37.2226	53.526	-0.62708
1648	53.4902	53.4631	53.4924	53.442	53.4958	53.3645	53.5064	53.2205	53.5265	52.9499	53.5724	52.3751	53.6757	51.254	53.9238	50.8332	54.2172	49.2614	46.7434	53.4897	-0.53147
1649	53.5018	53.4749	53.5041	53.4539	53.5075	53.3768	53.5179	53.2335	53.5379	52.9643	53.5836	52.3923	53.6864	51.2766	53.9332	50.8578	54.225	49.293	55.6655	53.5013	-0.44179
1650	53.5499	53.5231	53.5522	53.5022	53.5555	53.4255	53.566	53.2828	53.5859	53.0148	53.6314	52.4452	53.7337	51.3342	53.9794	50.917	54.2699	49.3581	62.486	53.5494	-0.37318
1651	53.6182	53.5916	53.6205	53.5707	53.6238	53.4943	53.6342	53.3522	53.6541	53.0853	53.6994	52.518	53.8013	51.4111	54.0459	50.9954	54.3352	49.4419	66.2943	53.6178	-0.33485
1652	53.6897	53.6631	53.6919	53.6423	53.6952	53.5662	53.7056	53.4247	53.7253	53.1588	53.7704	52.5937	53.872	51.4909	54.1156	51.0767	54.4037	49.5284	66.9201	53.6892	-0.32855
1653	53.7498	53.7234	53.752	53.7027	53.7554	53.6269	53.7657	53.486	53.7853	53.2212	53.8303	52.6584	53.9313	51.56	54.1739	51.1473	54.4607	49.6046	64.8816	53.7494	-0.34907
1654	53.7897	53.7634	53.7919	53.7428	53.7953	53.6674	53.8055	53.5271	53.8251	53.2635	53.8698	52.7033	53.9704	51.6096	54.2118	51.1986	54.4973	49.662	61.1682	53.7893	-0.38644
1655	53.8066	53.7804	53.8088	53.7599	53.8121	53.6849	53.8223	53.5453	53.8418	53.283	53.8863	52.7255	53.9864	51.637	54.2265	51.228	54.5105	49.6981	56.9264	53.8061	-0.42911
1656	53.8031	53.777	53.8053	53.7567	53.8086	53.682	53.8187	53.5432	53.8381	53.2824	53.8823	52.7278	53.9819	51.6449	54.2207	51.2378	54.5031	49.7153	53.1542	53.8026	-0.46704
1657	53.7852	53.7593	53.7874	53.739	53.7906	53.6648	53.8007	53.5268	53.82	53.2674	53.864	52.7159	53.9629	51.6388	54.2004	51.2339	54.4812	49.7191	50.4762	53.7847	-0.49396
1658	53.7598	53.734	53.762	53.7139	53.7652	53.6401	53.7752	53.5029	53.7944	53.245	53.8381	52.6967	53.9365	51.6255	54.1726	51.2228	54.4517	49.7158	49.0622	53.7593	-0.50817
1659	53.7325	53.7069	53.7347	53.6869	53.7379	53.6136	53.7479	53.4771	53.7669	53.2207	53.8104	52.6755	53.9082	51.6103	54.1429	51.2098	54.4203	49.7107	48.6811	53.7321	-0.512
1660	53.7064	53.6809	53.7085	53.6611	53.7117	53.5881	53.7216	53.4525	53.7406	53.1976	53.7838	52.6555	53.881	51.5962	54.1143	51.1978	54.3901	49.7065	48.8682	53.7059	-0.51012
1661	53.6818	53.6565	53.684	53.6368	53.6871	53.5643	53.697	53.4294	53.7158	53.1759	53.7588	52.6369	53.8554	51.5835	54.0874	51.1872	54.3615	49.7036	49.1309	53.6814	-0.50748
1662	53.6574	53.6322	53.6595	53.6126	53.6627	53.5405	53.6725	53.4064	53.6912	53.1544	53.7339	52.6185	53.83	51.5708	54.0606	51.1767	54.3331	49.7008	49.1279	53.6569	-0.50751
1663	53.6312	53.6061	53.6333	53.5866	53.6364	53.515	53.6462	53.3817	53.6648	53.1311	53.7072	52.5982	53.8028	51.5563	54.032	51.1644	54.3028	49.6961	48.7667	53.6307	-0.51114
1664	53.602	53.5772	53.6041	53.5578	53.6073	53.4865	53.6169	53.354	53.6354	53.1049	53.6776	52.5751	53.7726	51.539	54.0005	51.1492	54.2697	49.6887	48.1985	53.6016	-0.51685
1665	53.5705	53.5458	53.5726	53.5265	53.5757	53.4557	53.5854	53.324	53.6037	53.0763	53.6457	52.5496	53.7401	51.5194	53.9666	51.1317	54.2342	49.6789	47.7208	53.5701	-0.52165
1666	53.5388	53.5142	53.5408	53.495	53.5439	53.4246	53.5535	53.2936	53.5717	53.0475	53.6135	52.5237	53.7073	51.4994	53.9324	51.1138	54.1984	49.6688	47.6342	53.5383	-0.52252
1667	53.5096	53.4852	53.5117	53.4661	53.5147	53.3961	53.5243	53.2659	53.5424	53.0212	53.5839	52.5005	53.6772	51.4818	53.9009	51.0984	54.1653	49.6609	48.093	53.5092	-0.51791
1668	53.4856	53.4613	53.4877	53.4424	53.4907	53.3728	53.5002	53.2434	53.5182	53	53.5595	52.4822	53.6522	51.4692	53.8747	51.0878	54.1375	49.6578	49.0234	53.4852	-0.50856
1669	53.4676	53.4434	53.4696	53.4246	53.4727	53.3554	53.4821	53.2267	53.5	52.9847	53.541	52.4698	53.6332	51.4622	53.8544	51.0828	54.1157	49.66	50.115	53.4672	-0.49759
1670	53.454	53.4299	53.456	53.4112	53.459	53.3424	53.4684	53.2144	53.4862	52.9738	53.527	52.4617	53.6187	51.4594	53.8386	51.0819	54.0984	49.6663	50.9169	53.4535	-0.48953
1671	53.4408	53.4169	53.4428	53.3982	53.4458	53.3298	53.4551	53.2025	53.4728	52.9632	53.5133	52.4539	53.6045	51.4569	53.8232	51.0814	54.0816	49.6728	50.9826	53.4403	-0.48887
1672	53.4226	53.3988	53.4246	53.3803	53.4276	53.3123	53.4368	53.1857	53.4545	52.9477	53.4948	52.4412	53.5854	51.4496	53.8029	51.0761	54.0597	49.6746	50.0374	53.4222	-0.49837
1673	53.3942	53.3706	53.3962	53.3521	53.3991	53.2845	53.4083	53.1587	53.4259	52.9221	53.4659	52.4185	53.556	51.4324	53.7722	51.0609	54.0275	49.6668	48.1019	53.3937	-0.51782
1674	53.3522	53.3287	53.3541	53.3104	53.3571	53.2432	53.3662	53.1181	53.3836	52.8829	53.4235	52.3823	53.513	51.402	53.7279	51.0326	53.9816	49.6462	45.5191	53.3517	-0.54377
1675	53.2964	53.2731	53.2983	53.2548	53.3013	53.1881	53.3103	53.0638	53.3277	52.8301	53.3672	52.3326	53.4562	51.3583	53.6697	50.9911	53.9218	49.6127	42.8848	53.296	-0.57023
1676	53.2303	53.2071	53.2323	53.1891	53.2352	53.1227	53.2442	52.9993	53.2614	52.7671	53.3007	52.2728	53.3891	51.3046	53.6011	50.9396	53.8516	49.5694	40.8872	53.2299	-0.59029
1677	53.1605	53.1375	53.1624	53.1195	53.1653	53.0536	53.1743	52.931	53.1914	52.7003	53.2304	52.2092	53.3182	51.2471	53.5289	50.8844	53.7776	49.5225	40.0974	53.1601	-0.59822
1678	53.0949	53.072	53.0968	53.0541	53.0997	52.9887	53.1085	52.8668	53.1255	52.6377	53.1643	52.1497	53.2516	51.1936	53.4608	50.8332	53.7079	49.4793	40.7976	53.0944	-0.59119
1679	53.0407	53.0179	53.0426	53.0002	53.0454	52.9351	53.0543	52.8141	53.0712	52.5864	53.1097	52.1014	53.1964	51.1511	53.4043	50.7928	53.6498	49.4467	42.8778	53.0403	-0.5703
1680	53.0027	52.9801	53.0046	52.9625	53.0074	52.8978	53.0162	52.7774	53.033	52.5511	53.0713	52.069	53.1574	51.1241	53.3641	50.7678	53.6081	49.429	45.8705	53.0023	-0.54024
1681	52.982	52.9595	52.9839	52.942	52.9867	52.8777	52.9954	52.758	53.0121	52.5329	53.0502	52.0535	53.1359	51.1137	53.3413	50.7593	53.5839	49.4274	49.0971	52.9816	-0.50782
1682	52.9762	52.9538	52.978	52.9364	52.9808	52.8724	52.9895	52.7534	53.0061	52.5295	53.044	52.0526	53.1292	51.1177	53.3335	50.765	53.5748	49.4395	51.8839	52.9758	-0.47981
1683	52.9805	52.9583	52.9823	52.9409	52.9851	52.8773	52.9938	52.7589	53.0103	52.5361	53.048	52.0617	53.1327	51.1313	53.336	50.7804	53.576	49.4611	53.7908	52.9801	-0.46064
1684	52.9898	52.9677	52.9917	52.9505	52.9945	52.8872	53.0031	52.7693	53.0195	52.5477	53.057	52.0757	53.1413	51.1498	53.3435	50.8005	53.5822	49.4872	54.7446	52.9894	-0.45105
1685	53.0008	52.9788	53.0026	52.9616	53.0054	52.8986	53.0139	52.7814	53.0303	52.5609	53.0676	52.0912	53.1515	51.1698	53.3526	50.8221	53.5901	49.5148	55.0549	53.0004	-0.44793
1686	53.0128	52.9909	53.0146	52.9738	53.0174	52.9112	53.0259	52.7945	53.0421	52.5752	53.0793	52.1077	53.1627	51.1908	53.3629	50.8447	53.5991	49.5433	55.2697	53.0124	-0.44577
1687	53.0283	53.0065	53.0301	52.9895	53.0329	52.9272	53.0413	52.8111	53.0575	52.5928	53.0944	52.1277	53.1775	51.2151	53.3766	50.8706	53.6116	49.575	55.936	53.0279	-0.43907
1688	53.0511	53.0295	53.0529	53.0125	53.0557	52.9505	53.0641	52.835	53.0802	52.6178	53.1169	52.1548	53.1996	51.2464	53.3977	50.9035	53.6316	49.6134	57.33	53.0507	-0.42505
1689	53.0841	53.0626	53.0859	53.0457	53.0887	52.984	53.097	52.869	53.1131	52.6528	53.1496	52.192	53.2319	51.2876	53.4291	50.9462	53.6619	49.6614	59.2716	53.0837	-0.40552
1690	53.1266	53.1052	53.1284	53.0884	53.1311	53.0269	53.1395	52.9125	53.1554	52.6972	53.1918	52.2384	53.2737	51.3379	53.47	50.9978	53.7017	49.7182	61.0827	53.1262	-0.3873
1691	53.1724	53.1511	53.1742	53.1344	53.1769	53.0732	53.1852	52.9593	53.2011	52.7449	53.2374	52.2881	53.3189	51.3913	53.5143	51.0527	53.7449	49.7781	61.7426	53.1721	-0.38066
1692	53.2098	53.1885	53.2116	53.1719	53.2142	53.111	53.2225	52.9976	53.2383	52.7842	53.2744	52.3295	53.3555	51.4366	53.55	51.0994	53.7796	49.8299	60.1911	53.2094	-0.39627
1693	53.223	53.2019	53.2248	53.1854	53.2275	53.1247	53.2357	53.0119	53.2514	52.7996	53.2873	52.3471	53.368	51.4585	53.5615	51.1229	53.7899	49.8592	55.6983	53.2227	-0.44146
1694	53.1962	53.1751	53.1979	53.1587	53.2006	53.0984	53.2088	52.9863	53.2244	52.7752	53.2601	52.3252	53.3403	51.4416	53.5327	51.1078	53.7597	49.8508	48.1706	53.1958	-0.51713
1695	53.117	53.0962	53.1188	53.0798	53.1214	53.02	53.1296	52.9086	53.1451	52.6989	53.1805	52.252	53.2602	51.3741	53.4513	51.0425	53.6767	49.7933	38.3035	53.1167	-0.61623
1696	52.9813	52.9606	52.9831	52.9444	52.9857	52.885	52.9937	52.7745	53.0091	52.5665	53.0443	52.123	53.1234	51.2518	53.3129	50.9226	53.5366	49.6825	27.5001	52.981	-0.72462
1697	52.7944	52.7739	52.7961	52.7578	52.7987	52.699	52.8067	52.5894	52.822	52.3832	52.8568	51.9435	52.9352	51.0798	53.1231	50.7533	53.3448	49.5235	17.5765	52.794	-0.82408
1698	52.5711	52.5508	52.5728	52.5349	52.5754	52.4766	52.5833	52.368	52.5984	52.1638	52.6329	51.7282	52.7106	50.8724	52.8967	50.5489	53.1162	49.3301	10.3197	52.5708	-0.89675
1699	52.3328	52.3127	52.3345	52.297	52.3371	52.2392	52.3449	52.1317	52.3599	51.9294	52.3941	51.4981	52.471	50.6504	52.6552	50.33	52.8726	49.1224	7.04152	52.3325	-0.92956
1700	52.1031	52.0832	52.1048	52.0676	52.1073	52.0104	52.1151	51.9039	52.1299	51.7036	52.1638	51.2763	52.2399	50.4365	52.4224	50.119	52.6377	48.9224	8.2426	52.1028	-0.91754
1701	51.9253	51.9055	51.927	51.8901	51.9295	51.8334	51.9372	51.7278	51.9519	51.5292	51.9854	51.1055	52.0609	50.2727	52.2418	49.9579	52.4553	48.7709	17.86	51.925	-0.82124
1702	51.7916	51.772	51.7933	51.7567	51.7958	51.7004	51.8034	51.5957	51.818	51.3985	51.8513	50.9781	51.9262	50.1516	52.1057	49.8391	52.3175	48.6607	26.1158	51.7913	-0.7385
1703	51.7055	51.686	51.7071	51.6707	51.7096	51.6149	51.7172	51.5108	51.7316	51.315	51.7647	50.8974	51.8391	50.0763	52.0174	49.7658	52.2277	48.5949	35.1262	51.7051	-0.64812
1704	51.663	51.6436	51.6646	51.6285	51.6671	51.5729	51.6746	51.4695	51.689	51.2749	51.7219	50.8597	51.7958	50.0433	51.973	49.7346	52.1821	48.5701	43.4822	51.6626	-0.56423
1705	51.6549	51.6357	51.6566	51.6206	51.659	51.5653	51.6665	51.4625	51.6808	51.2689	51.7135	50.8559	51.7871	50.0436	51.9633	49.7364	52.1712	48.5775	50.1041	51.6546	-0.4977
1706	51.6694	51.6502	51.671	51.6352	51.6734	51.5802	51.6809	51.4779	51.6951	51.2852	51.7277	50.8741	51.8008	50.0657	51.9762	49.7599	52.1831	48.6061	54.4472	51.669	-0.45404
1707	51.6945	51.6754	51.6961	51.6605	51.6985	51.6057	51.7059	51.5039	51.7201	51.3121	51.7525	50.9029	51.8253	50.0981	51.9999	49.7936	52.2058	48.6446	56.5276	51.6941	-0.43312
1708	51.7208	51.7018	51.7224	51.687	51.7248	51.6325	51.7322	51.5311	51.7464	51.3402	51.7786	50.9329	51.8511	50.1316	52.0248	49.8284	52.2297	48.6843	56.7931	51.7205	-0.43045
1709	51.7425	51.7236	51.7441	51.7088	51.7464	51.6546	51.7538	51.5536	51.7679	51.3636	51.7999	50.9582	51.8721	50.1606	52.045	49.8587	52.2489	48.7194	55.9002	51.7421	-0.43943
1710	51.7567	51.7378	51.7582	51.7231	51.7606	51.6692	51.7679	51.5688	51.7819	51.3797	51.8139	50.9762	51.8857	50.1823	52.0577	49.8818	52.2606	48.7475	54.484	51.7563	-0.45367
1711	51.763	51.7443	51.7646	51.7297	51.767	51.676	51.7743	51.5761	51.7882	51.388	51.82	50.9865	51.8914	50.1964	52.0625	49.8973	52.2644	48.7682	52.9901	51.7627	-0.46869
1712	51.7622	51.7436	51.7638	51.729	51.7661	51.6756	51.7734	51.5762	51.7872	51.3891	51.8188	50.9896	51.8899	50.2034	52.0602	49.9058	52.2609	48.782	51.6024	51.7619	-0.48264
1713	51.7546	51.736	51.7561	51.7215	51.7584	51.6684	51.7657	51.5695	51.7794	51.3834	51.8109	50.986	51.8815	50.2038	52.0509	49.9077	52.2506	48.7893	50.2822	51.7542	-0.49591
1714	51.7396	51.7212	51.7412	51.7068	51.7435	51.654	51.7507	51.5556	51.7644	51.3704	51.7956	50.9752	51.8659	50.1971	52.0343	49.9025	52.2329	48.7897	48.8682	51.7393	-0.51012
1715	51.7162	51.6979	51.7177	51.6835	51.72	51.631	51.7272	51.5332	51.7408	51.3491	51.7719	50.956	51.8418	50.1821	52.0092	49.889	52.2067	48.782	47.2072	51.7159	-0.52681
1716	51.6828	51.6646	51.6844	51.6504	51.6867	51.5982	51.6937	51.5009	51.7073	51.3178	51.7382	50.927	51.8077	50.1574	51.9742	49.866	52.1705	48.7649	45.2633	51.6825	-0.54634
1717	51.6389	51.6208	51.6404	51.6066	51.6427	51.5547	51.6497	51.4581	51.6632	51.2761	51.6939	50.8875	51.763	50.1224	51.9284	49.8326	52.1236	48.7376	43.1696	51.6385	-0.56737
1718	51.5852	51.5672	51.5867	51.5531	51.589	51.5015	51.596	51.4055	51.6093	51.2246	51.6399	50.8384	51.7085	50.0779	51.873	49.7898	52.0668	48.701	41.2308	51.5849	-0.58684
1719	51.5248	51.5069	51.5263	51.4929	51.5285	51.4416	51.5355	51.3462	51.5488	51.1665	51.5791	50.7827	51.6473	50.0268	51.8107	49.7404	52.0034	48.658	39.8603	51.5244	-0.6006
1720	51.4628	51.4451	51.4643	51.4312	51.4666	51.3802	51.4735	51.2854	51.4867	51.1068	51.5168	50.7254	51.5846	49.9741	51.747	49.6895	51.9384	48.6134	39.4918	51.4625	-0.6043
1721	51.4063	51.3887	51.4078	51.3749	51.41	51.3242	51.4169	51.23	51.43	51.0525	51.46	50.6735	51.5273	49.9267	51.6887	49.6437	51.8789	48.5739	40.4689	51.406	-0.59449
1722	51.3629	51.3453	51.3644	51.3316	51.3666	51.2813	51.3734	51.1876	51.3865	51.0112	51.4162	50.6344	51.4832	49.8919	51.6436	49.6105	51.8326	48.5466	42.9525	51.3626	-0.56955
1723	51.3397	51.3223	51.3412	51.3086	51.3434	51.2586	51.3502	51.1654	51.3632	50.9899	51.3928	50.6152	51.4594	49.8767	51.6188	49.5968	51.8068	48.5384	46.8509	51.3394	-0.53039
1724	51.3421	51.3247	51.3436	51.3112	51.3458	51.2614	51.3525	51.1687	51.3654	50.9941	51.3949	50.6212	51.4611	49.8863	51.6198	49.6078	51.8068	48.5542	51.8034	51.3418	-0.48062
1725	51.3723	51.3551	51.3738	51.3415	51.376	51.292	51.3827	51.1997	51.3955	51.0259	51.4249	50.6547	51.4908	49.9229	51.6487	49.6456	51.8349	48.5964	57.2256	51.372	-0.4261
1726	51.4291	51.4118	51.4305	51.3984	51.4327	51.349	51.4394	51.2571	51.4522	51.084	51.4814	50.7143	51.5471	49.9853	51.7043	49.709	51.8897	48.6635	62.4025	51.4288	-0.37402
1727	51.5073	51.4902	51.5088	51.4768	51.5109	51.4276	51.5176	51.336	51.5304	51.1635	51.5595	50.7951	51.6249	50.0686	51.7816	49.7932	51.9663	48.7511	66.6261	51.507	-0.33151
1728	51.5993	51.5822	51.6008	51.5689	51.6029	51.5199	51.6096	51.4286	51.6223	51.2567	51.6513	50.8894	51.7165	50.1653	51.8727	49.8907	52.0567	48.8517	69.3365	51.599	-0.30422
1729	51.6957	51.6787	51.6972	51.6654	51.6993	51.6165	51.7059	51.5255	51.7186	51.3542	51.7475	50.9881	51.8125	50.2662	51.9681	49.9925	52.1516	48.9564	70.2431	51.6954	-0.29509
1730	51.7873	51.7703	51.7887	51.757	51.7909	51.7083	51.7975	51.6177	51.8101	51.4469	51.8389	51.082	51.9037	50.3625	52.0587	50.0896	52.2415	49.0566	69.3762	51.787	-0.30382
1731	51.8665	51.8496	51.8679	51.8364	51.8701	51.7879	51.8766	51.6975	51.8892	51.5274	51.9179	51.1638	51.9824	50.4467	52.137	50.1747	52.3191	49.1451	67.0621	51.8662	-0.32712
1732	51.9287	51.9118	51.9301	51.8986	51.9322	51.8503	51.9387	51.7603	51.9513	51.5908	51.9799	51.2287	52.0441	50.5143	52.198	50.2433	52.3794	49.2173	63.8324	51.9284	-0.35963
1733	51.972	51.9553	51.9734	51.9422	51.9756	51.894	51.9821	51.8045	51.9946	51.6357	52.023	51.2751	52.087	50.5637	52.2402	50.2938	52.4208	49.2718	60.2776	51.9717	-0.3954
1734	51.9977	51.981	51.9991	51.9679	52.0012	51.92	52.0077	51.8309	52.0201	51.6629	52.0484	51.304	52.1121	50.5958	52.2646	50.3271	52.4443	49.3095	56.9015	51.9974	-0.42936
1735	52.0082	51.9916	52.0096	51.9786	52.0117	51.931	52.0181	51.8422	52.0305	51.6751	52.0587	51.3179	52.122	50.6131	52.2738	50.3457	52.4526	49.3327	54.0206	52.0079	-0.45833
1736	52.0067	51.9902	52.0081	51.9773	52.0102	51.9299	52.0166	51.8416	52.0289	51.6753	52.0569	51.32	52.12	50.6187	52.2709	50.3526	52.4487	49.3445	51.7218	52.0064	-0.48144
1737	51.9958	51.9794	51.9972	51.9665	51.9993	51.9194	52.0057	51.8316	52.0179	51.6662	52.0458	51.3128	52.1084	50.6151	52.2586	50.3504	52.4354	49.3473	49.911	51.9955	-0.49964
1738	51.9772	51.9608	51.9785	51.9481	51.9806	51.9012	51.987	51.8139	51.9991	51.6494	52.0268	51.2979	52.0892	50.604	52.2385	50.3406	52.4143	49.3427	48.4114	51.9769	-0.51471
1739	51.9517	51.9355	51.9531	51.9228	51.9551	51.8762	51.9615	51.7894	51.9735	51.6258	52.0011	51.2762	52.0631	50.5861	52.2115	50.3242	52.3864	49.3315	47.0788	51.9514	-0.5281
1740	51.9203	51.9042	51.9217	51.8915	51.9237	51.8452	51.93	51.7589	51.942	51.5963	51.9694	51.2487	52.0311	50.5625	52.1786	50.302	52.3524	49.3146	45.9053	51.92	-0.53989
1741	51.8847	51.8687	51.8861	51.8561	51.8881	51.81	51.8944	51.7242	51.9063	51.5626	51.9335	51.217	51.9948	50.5347	52.1415	50.2756	52.3143	49.2936	45.0572	51.8844	-0.54841
1742	51.8482	51.8322	51.8496	51.8198	51.8516	51.774	51.8578	51.6887	51.8697	51.5279	51.8967	51.1844	51.9576	50.5059	52.1035	50.2483	52.2752	49.2717	44.8432	51.8479	-0.55056
1743	51.8159	51.8001	51.8173	51.7877	51.8193	51.7421	51.8255	51.6573	51.8373	51.4975	51.8642	51.1559	51.9247	50.4812	52.0697	50.2251	52.2405	49.2537	45.6206	51.8157	-0.54275
1744	51.7945	51.7787	51.7958	51.7663	51.7978	51.7211	51.8039	51.6367	51.8157	51.4778	51.8424	51.1381	51.9026	50.467	52.0468	50.2122	52.2166	49.2459	47.667	51.7942	-0.52219
1745	51.7906	51.7749	51.792	51.7627	51.7939	51.7176	51.8001	51.6337	51.8117	51.4756	51.8384	51.1377	51.8983	50.47	52.0416	50.2165	52.2105	49.2548	51.0572	51.7904	-0.48812
1746	51.8103	51.7946	51.8116	51.7824	51.8136	51.7376	51.8196	51.6541	51.8313	51.4968	51.8578	51.1604	51.9174	50.4958	52.0601	50.2434	52.2281	49.286	55.581	51.81	-0.44264
1747	51.8566	51.841	51.8579	51.8288	51.8598	51.7842	51.8659	51.7011	51.8775	51.5444	51.9039	51.2094	51.9632	50.5476	52.1053	50.2962	52.2726	49.3425	60.7368	51.8563	-0.39078
1748	51.9289	51.9134	51.9302	51.9013	51.9322	51.8569	51.9382	51.774	51.9498	51.618	51.9761	51.2842	52.0352	50.6248	52.1767	50.3743	52.3434	49.4238	65.7936	51.9287	-0.33989
1749	52.0226	52.0071	52.0239	51.9951	52.0258	51.9508	52.0318	51.8682	52.0433	51.7127	52.0695	51.38	52.1285	50.7227	52.2695	50.473	52.4356	49.5254	69.9303	52.0223	-0.29824
1750	52.1288	52.1134	52.1301	52.1014	52.1321	52.0572	52.1381	51.9749	52.1495	51.8199	52.1756	51.4883	52.2344	50.8329	52.3749	50.5839	52.5405	49.6389	72.4046	52.1286	-0.27332
1751	52.2364	52.2211	52.2377	52.2091	52.2397	52.165	52.2456	52.083	52.257	51.9284	52.2831	51.5979	52.3416	50.9445	52.4818	50.6961	52.6468	49.7538	72.7263	52.2362	-0.27008
1752	52.3335	52.3182	52.3348	52.3062	52.3367	52.2624	52.3427	52.1806	52.354	52.0266	52.38	51.6971	52.4383	51.0457	52.578	50.7982	52.7425	49.8587	70.7853	52.3332	-0.28963
1753	52.4099	52.3947	52.4112	52.3827	52.4131	52.339	52.419	52.2576	52.4304	52.1041	52.4562	51.7758	52.5143	51.1268	52.6535	50.8802	52.8173	49.9438	66.9101	52.4096	-0.32865
1754	52.4594	52.4442	52.4606	52.4323	52.4625	52.3888	52.4684	52.3077	52.4797	52.1549	52.5055	51.828	52.5633	51.1817	52.7018	50.936	52.865	50.0033	61.836	52.4591	-0.37972
1755	52.4809	52.4658	52.4822	52.454	52.4841	52.4107	52.49	52.33	52.5012	52.1779	52.5268	51.8526	52.5844	51.2093	52.7222	50.9647	52.8846	50.0362	56.5704	52.4807	-0.43269
1756	52.4794	52.4644	52.4807	52.4526	52.4825	52.4095	52.4884	52.3293	52.4996	52.178	52.525	51.8543	52.5823	51.2143	52.7194	50.9709	52.8809	50.0469	52.1893	52.4791	-0.47674
1757	52.4643	52.4494	52.4656	52.4377	52.4674	52.3948	52.4733	52.315	52.4844	52.1645	52.5097	51.8426	52.5667	51.206	52.703	50.964	52.8636	50.0447	49.6036	52.464	-0.50273
1758	52.4479	52.433	52.4491	52.4214	52.451	52.3788	52.4568	52.2994	52.4678	52.1498	52.493	51.8296	52.5497	51.1964	52.6852	50.9556	52.8449	50.0411	49.3309	52.4476	-0.50547
1759	52.4422	52.4274	52.4434	52.4158	52.4453	52.3734	52.451	52.2945	52.462	52.1456	52.4871	51.8272	52.5434	51.1972	52.6782	50.9577	52.837	50.0477	51.3567	52.4419	-0.48511
1760	52.4561	52.4414	52.4573	52.4299	52.4592	52.3877	52.4649	52.3091	52.4758	52.161	52.5008	51.8441	52.5568	51.2172	52.691	50.9788	52.849	50.073	55.0996	52.4558	-0.44748
1761	52.4932	52.4786	52.4945	52.4671	52.4963	52.4252	52.502	52.3469	52.5129	52.1995	52.5377	51.884	52.5935	51.2598	52.7271	51.0224	52.8843	50.1204	59.5311	52.493	-0.40291
1762	52.5506	52.536	52.5518	52.5246	52.5536	52.4828	52.5593	52.4049	52.5701	52.258	52.5949	51.9438	52.6504	51.3222	52.7834	51.0857	52.94	50.1871	63.4031	52.5503	-0.36395
1763	52.619	52.6045	52.6202	52.5931	52.622	52.5515	52.6277	52.4739	52.6385	52.3276	52.6631	52.0146	52.7185	51.3953	52.8509	51.1597	53.0069	50.2643	65.5552	52.6187	-0.34229
1764	52.6854	52.6709	52.6866	52.6596	52.6884	52.6181	52.6941	52.5409	52.7048	52.3952	52.7293	52.0834	52.7845	51.4665	52.9164	51.2318	53.0717	50.3396	65.2214	52.6851	-0.34565
1765	52.7358	52.7214	52.737	52.7101	52.7388	52.6688	52.7444	52.5919	52.7551	52.4468	52.7796	52.1364	52.8344	51.522	52.9658	51.2882	53.1204	50.3996	62.2455	52.7355	-0.3756
1766	52.7591	52.7448	52.7603	52.7336	52.7621	52.6925	52.7677	52.6159	52.7784	52.4716	52.8027	52.1626	52.8573	51.5511	52.988	51.3184	53.1419	50.4337	57.158	52.7589	-0.42678
1767	52.7502	52.736	52.7514	52.7248	52.7532	52.6839	52.7588	52.6078	52.7693	52.4642	52.7935	52.1569	52.8478	51.5486	52.9778	51.3171	53.1309	50.4369	51.0682	52.75	-0.48801
1768	52.7115	52.6973	52.7127	52.6862	52.7144	52.6456	52.72	52.5699	52.7305	52.4272	52.7545	52.1217	52.8085	51.5169	52.9377	51.2867	53.0898	50.4115	45.3986	52.7112	-0.54498
1769	52.6525	52.6384	52.6537	52.6274	52.6555	52.5871	52.6609	52.5118	52.6714	52.37	52.6953	52.0664	52.7489	51.4654	52.8773	51.2367	53.0284	50.3667	41.5136	52.6523	-0.584
1770	52.5878	52.5738	52.589	52.5629	52.5908	52.5228	52.5962	52.4481	52.6066	52.3071	52.6303	52.0055	52.6836	51.4083	52.8112	51.1809	52.9613	50.3163	40.3524	52.5876	-0.59566
1771	52.5331	52.5192	52.5342	52.5083	52.536	52.4684	52.5414	52.3942	52.5517	52.2541	52.5753	51.9544	52.6283	51.3608	52.755	51.1348	52.9042	50.2753	42.1649	52.5328	-0.57746
1772	52.501	52.4872	52.5022	52.4764	52.5039	52.4368	52.5093	52.3629	52.5196	52.2237	52.543	51.9257	52.5956	51.3355	52.7216	51.1108	52.8699	50.256	46.4279	52.5008	-0.53464
1773	52.4983	52.4845	52.4994	52.4738	52.5012	52.4344	52.5065	52.3609	52.5167	52.2225	52.54	51.926	52.5924	51.3388	52.7177	51.1152	52.8652	50.2647	51.9814	52.498	-0.47883
1774	52.5237	52.51	52.5249	52.4993	52.5266	52.4601	52.5319	52.387	52.5421	52.2492	52.5653	51.9541	52.6174	51.3696	52.7421	51.1471	52.8889	50.3002	57.338	52.5235	-0.42497
1775	52.5687	52.5551	52.5698	52.5444	52.5715	52.5054	52.5768	52.4326	52.587	52.2954	52.61	52.0016	52.6619	51.4195	52.7861	51.1979	52.9323	50.3545	61.0787	52.5684	-0.38734
1776	52.6195	52.6059	52.6206	52.5953	52.6223	52.5564	52.6276	52.484	52.6377	52.3473	52.6607	52.0548	52.7123	51.4752	52.836	51.2544	52.9815	50.4144	62.2236	52.6192	-0.37582
1777	52.6608	52.6473	52.662	52.6368	52.6637	52.5981	52.6689	52.5259	52.679	52.3899	52.7018	52.0986	52.7533	51.5215	52.8764	51.3017	53.0212	50.4651	60.4724	52.6606	-0.39344
1778	52.6797	52.6663	52.6809	52.6558	52.6826	52.6173	52.6878	52.5455	52.6978	52.4101	52.7206	52.1203	52.7717	51.5459	52.8942	51.3271	53.0383	50.4943	56.2512	52.6795	-0.4359
1779	52.6687	52.6553	52.6698	52.6449	52.6715	52.6065	52.6767	52.5351	52.6866	52.4005	52.7092	52.1122	52.7601	51.5409	52.8819	51.3233	53.0253	50.4947	50.5737	52.6684	-0.49298
1780	52.627	52.6137	52.6281	52.6033	52.6297	52.5652	52.6349	52.4942	52.6448	52.3604	52.6673	52.0738	52.7179	51.5059	52.8389	51.2895	52.9814	50.4657	44.7436	52.6267	-0.55156
1781	52.5607	52.5475	52.5618	52.5372	52.5634	52.4993	52.5686	52.4288	52.5784	52.2959	52.6007	52.0111	52.651	51.4468	52.7713	51.2318	52.9128	50.413	40.0187	52.5604	-0.59901
1782	52.4807	52.4676	52.4818	52.4573	52.4834	52.4197	52.4885	52.3497	52.4983	52.2176	52.5205	51.9348	52.5704	51.3742	52.6898	51.1606	52.8304	50.3471	37.3152	52.4804	-0.62615
1783	52.3998	52.3868	52.4009	52.3766	52.4025	52.3393	52.4076	52.2697	52.4172	52.1385	52.4393	51.8576	52.4889	51.3006	52.6075	51.0884	52.7471	50.2802	37.0412	52.3995	-0.6289
1784	52.3301	52.3172	52.3312	52.3071	52.3328	52.27	52.3379	52.2009	52.3475	52.0706	52.3694	51.7914	52.4186	51.2381	52.5365	51.0272	52.6752	50.224	39.0884	52.3299	-0.60835
1785	52.2811	52.2683	52.2822	52.2582	52.2838	52.2214	52.2888	52.1527	52.2984	52.0232	52.3202	51.7457	52.3691	51.1957	52.4862	50.9861	52.624	50.1875	42.9605	52.2809	-0.56947
1786	52.2586	52.2458	52.2597	52.2358	52.2613	52.1992	52.2663	52.1309	52.2757	52.0021	52.2974	51.7262	52.3461	51.1792	52.4625	50.9707	52.5996	50.1764	47.9706	52.2584	-0.51914
1787	52.2648	52.2521	52.2659	52.2422	52.2675	52.2057	52.2724	52.1378	52.2819	52.0096	52.3034	51.7351	52.3518	51.1908	52.4677	50.9833	52.604	50.1928	53.4447	52.2646	-0.46412
1788	52.2992	52.2866	52.3003	52.2767	52.3019	52.2404	52.3068	52.1728	52.3162	52.0452	52.3377	51.7719	52.3859	51.23	52.5012	51.0234	52.6369	50.2363	58.8492	52.299	-0.40977
1789	52.3596	52.347	52.3606	52.3371	52.3622	52.301	52.3671	52.2336	52.3765	52.1066	52.3979	51.8344	52.4459	51.2946	52.5607	51.0889	52.6958	50.3047	63.8264	52.3594	-0.35969
1790	52.4424	52.4298	52.4434	52.42	52.445	52.384	52.4499	52.3169	52.4592	52.1903	52.4805	51.9191	52.5283	51.3812	52.6428	51.1761	52.7774	50.3946	68.1438	52.4421	-0.31623
1791	52.5431	52.5306	52.5442	52.5208	52.5458	52.4849	52.5506	52.4181	52.5599	52.2919	52.5811	52.0216	52.6288	51.4854	52.7428	51.281	52.877	50.5018	71.6203	52.5429	-0.28122
1792	52.6564	52.6439	52.6575	52.6342	52.659	52.5984	52.6639	52.5317	52.6732	52.406	52.6943	52.1365	52.7418	51.6019	52.8555	51.398	52.9892	50.621	74.0584	52.6562	-0.25666
1793	52.7756	52.7632	52.7767	52.7535	52.7783	52.7178	52.7831	52.6513	52.7923	52.5259	52.8134	52.2572	52.8608	51.7242	52.9741	51.5209	53.1074	50.746	75.2465	52.7754	-0.24469
1794	52.8933	52.8809	52.8944	52.8713	52.8959	52.8357	52.9008	52.7694	52.91	52.6444	52.931	52.3765	52.9782	51.845	53.0912	51.6423	53.2241	50.8695	75.0271	52.8931	-0.2469
1795	53.002	52.9897	53.0031	52.98	53.0046	52.9446	53.0094	52.8785	53.0186	52.7539	53.0396	52.4869	53.0866	51.957	53.1993	51.7549	53.3317	50.9844	73.4003	53.0018	-0.26329
1796	53.0956	53.0832	53.0966	53.0736	53.0982	53.0383	53.1029	52.9725	53.1121	52.8483	53.133	52.5822	53.1799	52.0541	53.2921	51.8527	53.4241	51.0847	70.6185	53.0953	-0.29131
1797	53.1706	53.1583	53.1716	53.1487	53.1732	53.1135	53.1779	53.048	53.187	52.9243	53.2078	52.6592	53.2546	52.1331	53.3663	51.9325	53.4978	51.1671	67.2042	53.1704	-0.32569
1798	53.2276	53.2154	53.2286	53.2058	53.2301	53.1708	53.2349	53.1055	53.244	52.9823	53.2647	52.7183	53.3112	52.1944	53.4225	51.9946	53.5534	51.2323	63.8771	53.2274	-0.35918
1799	53.2711	53.2589	53.2721	53.2494	53.2736	53.2145	53.2783	53.1495	53.2874	53.0269	53.308	52.7641	53.3543	52.2425	53.4651	52.0435	53.5954	51.2843	61.3898	53.2708	-0.38421
1800	53.3086	53.2965	53.3097	53.2871	53.3112	53.2524	53.3159	53.1877	53.3249	53.0656	53.3454	52.804	53.3915	52.2847	53.5018	52.0866	53.6314	51.3307	60.3213	53.3084	-0.39496
1801	53.3522	53.3401	53.3532	53.3307	53.3547	53.2962	53.3594	53.2318	53.3684	53.1102	53.3888	52.8498	53.4347	52.3328	53.5444	52.1355	53.6735	51.3828	61.4713	53.352	-0.38339
1802	53.4039	53.3919	53.4049	53.3825	53.4064	53.3481	53.4111	53.284	53.42	53.163	53.4403	52.9037	53.486	52.3888	53.5953	52.1924	53.7238	51.4428	63.0325	53.4037	-0.36768
1803	53.4674	53.4554	53.4684	53.4461	53.4699	53.4118	53.4745	53.348	53.4834	53.2275	53.5036	52.9692	53.5491	52.4564	53.658	52.2608	53.786	51.514	65.278	53.4672	-0.34508
1804	53.5426	53.5307	53.5436	53.5214	53.5451	53.4873	53.5498	53.4237	53.5586	53.3037	53.5788	53.0464	53.6241	52.5356	53.7325	52.3406	53.8599	51.5966	67.524	53.5424	-0.32247
1805	53.6257	53.6139	53.6267	53.6046	53.6282	53.5706	53.6328	53.5072	53.6416	53.3877	53.6617	53.1314	53.7069	52.6224	53.8148	52.4282	53.9418	51.6868	69.0346	53.6255	-0.30726
1806	53.7094	53.6976	53.7104	53.6883	53.7119	53.6545	53.7165	53.5913	53.7252	53.4722	53.7452	53.2169	53.7902	52.7098	53.8978	52.5163	54.0243	51.7775	69.2044	53.7092	-0.30555
1807	53.7846	53.7729	53.7856	53.7637	53.7871	53.7299	53.7917	53.6671	53.8004	53.5484	53.8203	53.2941	53.8651	52.7889	53.9723	52.5961	54.0982	51.86	67.6978	53.7844	-0.32072
1808	53.8423	53.8306	53.8433	53.8215	53.8448	53.7879	53.8493	53.7253	53.858	53.6071	53.8779	53.3539	53.9225	52.8508	54.0291	52.6588	54.1546	51.9257	64.5001	53.8421	-0.35291
1809	53.8748	53.8632	53.8758	53.8541	53.8773	53.8206	53.8818	53.7583	53.8905	53.6407	53.9102	53.3887	53.9546	52.888	54.0607	52.6968	54.1856	51.967	59.876	53.8746	-0.39944
1810	53.877	53.8654	53.8779	53.8563	53.8794	53.8231	53.8839	53.7611	53.8925	53.6442	53.9122	53.3934	53.9563	52.8953	54.0619	52.7052	54.186	51.979	54.2752	53.8768	-0.45577
1811	53.8465	53.835	53.8474	53.826	53.8489	53.7929	53.8534	53.7313	53.8619	53.615	53.8815	53.3658	53.9254	52.8706	54.0303	52.6815	54.1537	51.9594	48.2134	53.8463	-0.5167
1812	53.7838	53.7723	53.7848	53.7634	53.7862	53.7306	53.7907	53.6694	53.7992	53.5539	53.8186	53.3062	53.8622	52.8142	53.9664	52.6263	54.089	51.9087	42.1917	53.7836	-0.57719
1813	53.6918	53.6804	53.6927	53.6715	53.6942	53.6389	53.6986	53.5782	53.707	53.4635	53.7263	53.2176	53.7696	52.7289	53.8731	52.5423	53.9948	51.8296	36.6487	53.6916	-0.63284
1814	53.5754	53.5641	53.5764	53.5553	53.5778	53.523	53.5822	53.4626	53.5905	53.3488	53.6097	53.1047	53.6526	52.6197	53.7554	52.4345	53.8762	51.7269	31.9678	53.5752	-0.67981
1815	53.4413	53.4301	53.4423	53.4214	53.4437	53.3893	53.448	53.3294	53.4564	53.2165	53.4753	52.9743	53.5179	52.493	53.6199	52.3092	53.7397	51.607	28.4873	53.4411	-0.71472
1816	53.2978	53.2867	53.2987	53.278	53.3001	53.2461	53.3044	53.1868	53.3127	53.0747	53.3315	52.8345	53.3738	52.3569	53.4749	52.1746	53.5938	51.4777	26.5048	53.2976	-0.7346
1817	53.154	53.1429	53.1549	53.1343	53.1563	53.1027	53.1606	53.0438	53.1687	52.9327	53.1874	52.6943	53.2294	52.2206	53.3297	52.0396	53.4476	51.3482	26.2435	53.1538	-0.73722
1818	53.0196	53.0086	53.0205	53.0001	53.0219	52.9687	53.0261	52.9103	53.0342	52.8	53.0527	52.5635	53.0944	52.0934	53.1939	51.9138	53.3109	51.2276	27.8043	53.0194	-0.72157
1819	52.9036	52.8928	52.9046	52.8843	52.9059	52.8532	52.9101	52.7952	52.9182	52.6857	52.9366	52.451	52.9779	51.9843	53.0767	51.806	53.1928	51.1247	31.1095	52.9035	-0.68842
1820	52.8138	52.803	52.8147	52.7946	52.816	52.7637	52.8202	52.7061	52.8282	52.5974	52.8465	52.3642	52.8875	51.9008	52.9856	51.7237	53.1009	51.0469	35.8865	52.8136	-0.64049
1821	52.7551	52.7444	52.756	52.7361	52.7574	52.7054	52.7615	52.6481	52.7695	52.5401	52.7876	52.3084	52.8284	51.8479	52.9258	51.6719	53.0404	50.9992	41.6978	52.7549	-0.58215
1822	52.7302	52.7195	52.7311	52.7112	52.7324	52.6807	52.7365	52.6238	52.7444	52.5164	52.7625	52.286	52.803	51.828	52.8999	51.653	53.0138	50.984	48.0203	52.73	-0.51864
1823	52.7386	52.728	52.7395	52.7198	52.7408	52.6894	52.745	52.6328	52.7528	52.5259	52.7708	52.2967	52.8111	51.841	52.9075	51.6669	53.0208	51.0011	54.3348	52.7384	-0.45517
1824	52.778	52.7675	52.7789	52.7593	52.7802	52.729	52.7843	52.6727	52.7922	52.5663	52.81	52.3381	52.8502	51.8844	52.9461	51.711	53.0589	51.0481	60.205	52.7778	-0.39613
1825	52.8442	52.8337	52.8451	52.8255	52.8464	52.7954	52.8505	52.7393	52.8583	52.6334	52.8761	52.4061	52.9161	51.9541	53.0116	51.7814	53.124	51.121	65.3058	52.844	-0.3448
1826	52.9319	52.9214	52.9327	52.9132	52.9341	52.8832	52.9381	52.8273	52.9459	52.7217	52.9636	52.4953	53.0034	52.0449	53.0987	51.8728	53.2106	51.2146	69.4001	52.9317	-0.30358
1827	53.0345	53.024	53.0353	53.0159	53.0366	52.986	53.0407	52.9303	53.0484	52.825	53.0661	52.5994	53.1058	52.1504	53.2007	51.9789	53.3122	51.3227	72.2765	53.0343	-0.27461
1828	53.1443	53.134	53.1452	53.1258	53.1465	53.096	53.1506	53.0405	53.1583	52.9356	53.1759	52.7106	53.2155	52.2631	53.31	52.0921	53.4212	51.4379	73.711	53.1442	-0.26016
1829	53.2525	53.2422	53.2534	53.2341	53.2547	53.2044	53.2587	53.149	53.2664	53.0445	53.284	52.8202	53.3234	52.3741	53.4176	52.2036	53.5284	51.5514	73.4579	53.2523	-0.26271
1830	53.3489	53.3386	53.3498	53.3305	53.3511	53.3009	53.3551	53.2457	53.3627	53.1416	53.3802	52.9181	53.4195	52.4735	53.5134	52.3036	53.6238	51.6535	71.3175	53.3487	-0.28427
1831	53.4231	53.4129	53.424	53.4048	53.4253	53.3753	53.4293	53.3204	53.4369	53.2166	53.4543	52.994	53.4935	52.5512	53.587	52.3819	53.697	51.7342	67.2459	53.423	-0.32527
1832	53.4662	53.4559	53.467	53.4479	53.4683	53.4186	53.4723	53.3639	53.4799	53.2606	53.4972	53.039	53.5362	52.5981	53.6293	52.4295	53.7388	51.7846	61.4713	53.466	-0.38339
1833	53.472	53.4618	53.4728	53.4539	53.4741	53.4247	53.4781	53.3702	53.4856	53.2675	53.5029	53.047	53.5416	52.6084	53.6343	52.4407	53.7431	51.7989	54.5556	53.4718	-0.45295
1834	53.4393	53.4292	53.4402	53.4213	53.4415	53.3923	53.4454	53.3382	53.4529	53.236	53.4701	53.0169	53.5086	52.5808	53.6006	52.414	53.7089	51.776	47.3605	53.4392	-0.52527
1835	53.3724	53.3624	53.3733	53.3545	53.3745	53.3257	53.3784	53.2719	53.3859	53.1705	53.4029	52.9528	53.4412	52.5195	53.5327	52.3538	53.6402	51.7197	40.9041	53.3723	-0.59012
1836	53.2806	53.2706	53.2814	53.2628	53.2827	53.2342	53.2865	53.1808	53.2939	53.08	53.3109	52.8638	53.3489	52.4335	53.4397	52.269	53.5464	51.6392	36.1296	53.2804	-0.63805
1837	53.1763	53.1664	53.1771	53.1587	53.1784	53.1302	53.1822	53.0773	53.1896	52.9772	53.2064	52.7626	53.2441	52.3354	53.3343	52.172	53.4402	51.5466	33.6762	53.1761	-0.66267
1838	53.073	53.0631	53.0738	53.0554	53.075	53.0272	53.0788	52.9746	53.0862	52.8753	53.1028	52.6622	53.1403	52.238	53.2298	52.0758	53.335	51.4548	33.7021	53.0728	-0.66241
1839	52.9817	52.9719	52.9825	52.9643	52.9837	52.9363	52.9875	52.884	52.9948	52.7854	53.0113	52.5738	53.0485	52.1525	53.1374	51.9914	53.2419	51.3746	35.8476	52.9815	-0.64088
1840	52.9095	52.8998	52.9103	52.8922	52.9116	52.8644	52.9153	52.8125	52.9225	52.7146	52.939	52.5043	52.9759	52.0858	53.0642	51.9257	53.168	51.3129	39.3424	52.9094	-0.6058
1841	52.8584	52.8487	52.8592	52.8412	52.8604	52.8135	52.8641	52.762	52.8713	52.6646	52.8876	52.4557	52.9244	52.0397	53.0121	51.8806	53.1152	51.2715	43.2323	52.8582	-0.56674
1842	52.8256	52.816	52.8264	52.8086	52.8276	52.7811	52.8314	52.7298	52.8385	52.633	52.8547	52.4253	52.8912	52.0118	52.9784	51.8536	53.0809	51.2478	46.6588	52.8255	-0.53232
1843	52.8059	52.7964	52.8067	52.7889	52.8079	52.7616	52.8116	52.7106	52.8187	52.6144	52.8348	52.4078	52.8711	51.9966	52.9578	51.8392	53.0597	51.2367	49.0871	52.8057	-0.50792
1844	52.7934	52.7839	52.7942	52.7765	52.7954	52.7493	52.799	52.6986	52.8061	52.6029	52.8221	52.3975	52.8582	51.9884	52.9445	51.8319	53.0458	51.2326	50.4344	52.7932	-0.49438
1845	52.7841	52.7747	52.7849	52.7673	52.7861	52.7403	52.7898	52.6899	52.7968	52.5947	52.8127	52.3904	52.8486	51.9835	52.9344	51.8278	53.0352	51.2317	51.0443	52.784	-0.48825
1846	52.7776	52.7682	52.7784	52.7609	52.7795	52.734	52.7832	52.6838	52.7901	52.5891	52.806	52.3859	52.8417	51.9812	52.927	51.8264	53.0272	51.2332	51.5397	52.7774	-0.48327
1847	52.7766	52.7672	52.7773	52.76	52.7785	52.7332	52.7821	52.6833	52.7891	52.5891	52.8049	52.387	52.8404	51.9844	52.9252	51.8303	53.0249	51.2402	52.5882	52.7764	-0.47273
1848	52.7866	52.7773	52.7874	52.7701	52.7885	52.7435	52.7922	52.6938	52.799	52.6001	52.8148	52.399	52.8501	51.9984	52.9345	51.8451	53.0337	51.2578	54.678	52.7864	-0.45172
1849	52.8139	52.8047	52.8147	52.7975	52.8159	52.771	52.8194	52.7216	52.8263	52.6283	52.8419	52.4281	52.8771	52.0294	52.9611	51.8768	53.0598	51.2922	57.9584	52.8138	-0.41873
1850	52.8635	52.8543	52.8643	52.8472	52.8655	52.8208	52.869	52.7716	52.8759	52.6788	52.8915	52.4794	52.9265	52.0824	53.0101	51.9304	53.1084	51.3482	62.2017	52.8634	-0.37604
1851	52.9378	52.9286	52.9385	52.9214	52.9397	52.8952	52.9432	52.8462	52.95	52.7537	52.9656	52.5551	53.0004	52.1596	53.0837	52.0082	53.1816	51.4281	66.8813	52.9376	-0.32894
1852	53.0353	53.0262	53.0361	53.019	53.0372	52.9928	53.0408	52.944	53.0475	52.8519	53.063	52.654	53.0977	52.2597	53.1808	52.1088	53.2783	51.5306	71.3284	53.0351	-0.28416
1853	53.1516	53.1425	53.1524	53.1354	53.1535	53.1093	53.1571	53.0607	53.1638	52.9688	53.1793	52.7715	53.2139	52.3784	53.2966	52.228	53.3939	51.6515	74.9249	53.1515	-0.24793
1854	53.2801	53.271	53.2808	53.2639	53.282	53.2379	53.2855	53.1894	53.2922	53.0977	53.3076	52.901	53.3421	52.5091	53.4247	52.3591	53.5216	51.7841	77.258	53.2799	-0.22442
1855	53.4131	53.4041	53.4139	53.397	53.415	53.3711	53.4185	53.3227	53.4253	53.2313	53.4406	53.0352	53.475	52.6443	53.5573	52.4947	53.654	51.9212	78.1917	53.413	-0.21501
1856	53.5441	53.535	53.5448	53.528	53.5459	53.5021	53.5495	53.4539	53.5562	53.3628	53.5714	53.1672	53.6058	52.7774	53.6878	52.6282	53.7842	52.0562	77.8643	53.5439	-0.21831
1857	53.6678	53.6588	53.6686	53.6518	53.6697	53.626	53.6732	53.5779	53.6799	53.4871	53.6951	53.2921	53.7294	52.9035	53.8111	52.7547	53.9072	52.1844	76.609	53.6677	-0.23096
1858	53.7817	53.7727	53.7824	53.7657	53.7836	53.74	53.7871	53.6921	53.7937	53.6015	53.8089	53.4072	53.843	53.0198	53.9245	52.8714	54.0203	52.3028	74.8366	53.7815	-0.24882
1859	53.8849	53.876	53.8856	53.869	53.8868	53.8434	53.8902	53.7956	53.8969	53.7054	53.912	53.5116	53.946	53.1256	54.0272	52.9777	54.1226	52.411	72.9337	53.8847	-0.26799
1860	53.9783	53.9694	53.979	53.9624	53.9802	53.9369	53.9836	53.8893	53.9902	53.7994	54.0053	53.6064	54.0392	53.2217	54.1201	53.0744	54.2152	52.5096	71.1884	53.9781	-0.28557
1861	54.0636	54.0547	54.0643	54.0478	54.0654	54.0224	54.0689	53.9749	54.0755	53.8854	54.0905	53.6931	54.1242	53.3098	54.2048	53.163	54.2995	52.6003	69.7546	54.0634	-0.30001
1862	54.1426	54.1338	54.1434	54.1269	54.1445	54.1016	54.1479	54.0543	54.1545	53.9651	54.1694	53.7736	54.203	53.3918	54.2833	53.2456	54.3776	52.6849	68.6622	54.1425	-0.31101
1863	54.2169	54.2081	54.2176	54.2012	54.2187	54.176	54.2221	54.1289	54.2286	54.0401	54.2435	53.8493	54.277	53.469	54.357	53.3234	54.4509	52.7648	67.8339	54.2167	-0.31935
1864	54.2869	54.2781	54.2876	54.2713	54.2887	54.2462	54.2921	54.1993	54.2986	54.1108	54.3135	53.9208	54.3468	53.5421	54.4264	53.397	54.52	52.8407	67.1148	54.2867	-0.32659
1865	54.3522	54.3435	54.353	54.3367	54.3541	54.3117	54.3574	54.265	54.3639	54.1769	54.3787	53.9877	54.4119	53.6105	54.4912	53.466	54.5843	52.9119	66.3102	54.3521	-0.33469
1866	54.4114	54.4027	54.4121	54.3959	54.4132	54.371	54.4166	54.3246	54.423	54.2368	54.4377	54.0485	54.4708	53.6729	54.5497	53.529	54.6424	52.9771	65.2224	54.4112	-0.34564
1867	54.462	54.4534	54.4628	54.4466	54.4639	54.4219	54.4672	54.3756	54.4736	54.2883	54.4883	54.1008	54.5212	53.7268	54.5998	53.5836	54.6921	53.0341	63.7152	54.4619	-0.36081
1868	54.5019	54.4933	54.5026	54.4866	54.5037	54.4619	54.507	54.4159	54.5134	54.329	54.528	54.1423	54.5607	53.7701	54.639	53.6275	54.7308	53.0805	61.7754	54.5017	-0.38033
1869	54.5295	54.521	54.5302	54.5143	54.5313	54.4897	54.5347	54.4439	54.541	54.3575	54.5555	54.1717	54.5881	53.8013	54.6659	53.6594	54.7573	53.115	59.5699	54.5294	-0.40252
1870	54.5455	54.537	54.5463	54.5304	54.5473	54.506	54.5506	54.4604	54.557	54.3744	54.5714	54.1896	54.6038	53.821	54.6812	53.6798	54.7722	53.1381	57.4653	54.5454	-0.42369
1871	54.5533	54.5449	54.5541	54.5383	54.5551	54.514	54.5584	54.4686	54.5647	54.3831	54.5791	54.1992	54.6113	53.8326	54.6883	53.6921	54.7788	53.1532	55.9757	54.5532	-0.43867
1872	54.5593	54.5509	54.56	54.5443	54.5611	54.5201	54.5643	54.475	54.5706	54.3899	54.5849	54.2071	54.6169	53.8423	54.6935	53.7026	54.7835	53.1664	55.6416	54.5591	-0.44203
1873	54.5718	54.5634	54.5725	54.5569	54.5736	54.5328	54.5768	54.488	54.583	54.4033	54.5972	54.2214	54.6291	53.8586	54.7053	53.7195	54.7948	53.186	56.8518	54.5716	-0.42986
1874	54.5996	54.5913	54.6003	54.5848	54.6014	54.5609	54.6046	54.5163	54.6108	54.432	54.625	54.251	54.6567	53.8899	54.7325	53.7515	54.8216	53.2205	59.6732	54.5995	-0.40148
1875	54.6496	54.6413	54.6503	54.6348	54.6513	54.611	54.6546	54.5666	54.6607	54.4827	54.6748	54.3025	54.7064	53.943	54.7818	53.8053	54.8705	53.2765	63.738	54.6494	-0.36058
1876	54.7241	54.7158	54.7248	54.7093	54.7258	54.6856	54.729	54.6414	54.7351	54.5578	54.7492	54.3784	54.7806	54.0203	54.8558	53.8831	54.944	53.3565	68.258	54.7239	-0.31508
1877	54.8198	54.8115	54.8205	54.8051	54.8215	54.7815	54.8247	54.7374	54.8308	54.6542	54.8448	54.4754	54.8761	54.1186	54.951	53.9819	55.0389	53.4571	72.1832	54.8196	-0.27555
1878	54.9277	54.9195	54.9284	54.9131	54.9294	54.8895	54.9326	54.8456	54.9387	54.7627	54.9526	54.5845	54.9838	54.229	55.0584	54.0927	55.1461	53.5697	74.4654	54.9275	-0.25256
1879	55.0346	55.0265	55.0353	55.0201	55.0363	54.9966	55.0395	54.9529	55.0456	54.8702	55.0595	54.6926	55.0906	54.3384	55.1649	54.2026	55.2522	53.6813	74.3611	55.0345	-0.25361
1880	55.1264	55.1182	55.127	55.1118	55.1281	55.0885	55.1312	55.0449	55.1373	54.9626	55.1511	54.7857	55.1821	54.4327	55.2561	54.2974	55.3431	53.778	71.6729	55.1262	-0.28069
1881	55.191	55.1829	55.1917	55.1766	55.1927	55.1533	55.1959	55.1099	55.2019	55.028	55.2157	54.8518	55.2465	54.5004	55.3203	54.3657	55.4068	53.8484	66.8476	55.1909	-0.32928
1882	55.2225	55.2144	55.2231	55.2081	55.2241	55.1849	55.2273	55.1417	55.2333	55.0602	55.2469	54.8849	55.2777	54.5352	55.351	54.4011	55.4372	53.8863	60.8789	55.2223	-0.38935
1883	55.2215	55.2135	55.2222	55.2072	55.2232	55.1842	55.2263	55.1412	55.2323	55.0601	55.2459	54.8858	55.2764	54.538	55.3494	54.4046	55.435	53.8926	55.0509	55.2214	-0.44797
1884	55.1959	55.1879	55.1966	55.1817	55.1976	55.1588	55.2007	55.1161	55.2066	55.0355	55.2201	54.8622	55.2505	54.5164	55.323	54.3838	55.4081	53.8747	50.5816	55.1958	-0.4929
1885	55.1578	55.1499	55.1585	55.1437	55.1595	55.1209	55.1626	55.0785	55.1684	54.9984	55.1819	54.8262	55.212	54.4825	55.2841	54.3507	55.3687	53.8447	48.291	55.1577	-0.51592
1886	55.1205	55.1127	55.1212	55.1065	55.1222	55.0839	55.1253	55.0417	55.1311	54.9621	55.1445	54.791	55.1744	54.4494	55.2461	54.3184	55.3302	53.8153	48.3965	55.1204	-0.51486
1887	55.0951	55.0872	55.0957	55.0811	55.0967	55.0587	55.0998	55.0167	55.1056	54.9376	55.1189	54.7674	55.1487	54.4279	55.2198	54.2977	55.3034	53.7975	50.4991	55.0949	-0.49373
1888	55.0877	55.0799	55.0884	55.0738	55.0893	55.0515	55.0924	55.0098	55.0982	54.9311	55.1113	54.7619	55.141	54.4242	55.2118	54.2947	55.2949	53.7973	53.757	55.0876	-0.46098
1889	55.0993	55.0915	55.0999	55.0855	55.1009	55.0633	55.1039	55.0218	55.1097	54.9435	55.1228	54.7752	55.1523	54.4393	55.2227	54.3104	55.3054	53.8155	57.1879	55.0991	-0.42648
1890	55.1261	55.1184	55.1268	55.1124	55.1277	55.0903	55.1307	55.049	55.1365	54.9711	55.1495	54.8037	55.1789	54.4694	55.2489	54.3412	55.3312	53.8487	59.9705	55.126	-0.39849
1891	55.1622	55.1546	55.1629	55.1486	55.1638	55.1266	55.1668	55.0855	55.1725	55.008	55.1855	54.8413	55.2147	54.5086	55.2844	54.3811	55.3663	53.8908	61.672	55.1621	-0.38137
1892	55.2017	55.194	55.2023	55.1881	55.2033	55.1662	55.2062	55.1253	55.2119	55.0482	55.2248	54.8823	55.2539	54.5512	55.3233	54.4242	55.4047	53.9362	62.3051	55.2015	-0.375
1893	55.2405	55.2329	55.2412	55.227	55.2421	55.2052	55.2451	55.1646	55.2507	55.0878	55.2636	54.9227	55.2925	54.5931	55.3615	54.4667	55.4426	53.981	62.2385	55.2404	-0.37567
1894	55.2778	55.2703	55.2785	55.2644	55.2794	55.2427	55.2823	55.2022	55.288	55.1258	55.3008	54.9615	55.3295	54.6335	55.3982	54.5077	55.4789	54.0243	61.9841	55.2777	-0.37823
1895	55.3149	55.3074	55.3155	55.3015	55.3165	55.2799	55.3194	55.2397	55.325	55.1636	55.3377	55.0001	55.3664	54.6737	55.4347	54.5485	55.515	54.0673	61.9841	55.3148	-0.37823
1896	55.3544	55.3469	55.355	55.341	55.3559	55.3195	55.3588	55.2795	55.3644	55.2038	55.3771	55.0411	55.4056	54.7162	55.4736	54.5916	55.5535	54.1126	62.4393	55.3542	-0.37365
1897	55.3982	55.3908	55.3989	55.385	55.3998	55.3636	55.4027	55.3237	55.4082	55.2484	55.4208	55.0864	55.4492	54.7631	55.5169	54.639	55.5964	54.1622	63.275	55.3981	-0.36524
1898	55.4471	55.4397	55.4477	55.4339	55.4487	55.4126	55.4515	55.3729	55.457	55.2979	55.4696	55.1368	55.4978	54.8149	55.5652	54.6914	55.6444	54.2167	64.212	55.447	-0.35581
1899	55.4997	55.4923	55.5003	55.4865	55.5012	55.4653	55.5041	55.4258	55.5096	55.3512	55.5221	55.1907	55.5501	54.8703	55.6172	54.7474	55.696	54.2748	64.9174	55.4995	-0.34871
1900	55.5534	55.546	55.554	55.5403	55.5549	55.5192	55.5578	55.4799	55.5632	55.4056	55.5757	55.2458	55.6036	54.9269	55.6704	54.8045	55.7488	54.334	65.1657	55.5532	-0.34621
1901	55.6055	55.5982	55.6062	55.5925	55.6071	55.5715	55.6099	55.5324	55.6154	55.4584	55.6277	55.2995	55.6556	54.9819	55.722	54.8601	55.8001	54.3917	64.9392	55.6054	-0.34849
1902	55.6546	55.6473	55.6552	55.6417	55.6562	55.6208	55.659	55.5818	55.6644	55.5082	55.6767	55.35	55.7044	55.0339	55.7706	54.9126	55.8482	54.4463	64.4236	55.6545	-0.35368
1903	55.7007	55.6934	55.7013	55.6878	55.7022	55.667	55.705	55.6282	55.7104	55.555	55.7227	55.3975	55.7502	55.0828	55.8161	54.9621	55.8934	54.4979	63.9248	55.7006	-0.3587
1904	55.7454	55.7382	55.746	55.7326	55.747	55.7119	55.7498	55.6733	55.7551	55.6004	55.7673	55.4437	55.7948	55.1305	55.8603	55.0103	55.9372	54.5483	63.7291	55.7453	-0.36067
1905	55.7913	55.7841	55.7919	55.7785	55.7928	55.7579	55.7956	55.7195	55.8009	55.647	55.8131	55.4909	55.8404	55.1793	55.9056	55.0596	55.9822	54.5997	63.9665	55.7912	-0.35828
1906	55.8402	55.833	55.8408	55.8275	55.8417	55.807	55.8445	55.7687	55.8498	55.6965	55.8619	55.5412	55.889	55.231	55.9539	55.1119	56.0301	54.6541	64.5428	55.8401	-0.35248
1907	55.8923	55.8851	55.8929	55.8796	55.8937	55.8592	55.8965	55.8211	55.9018	55.7493	55.9138	55.5947	55.9409	55.2859	56.0055	55.1673	56.0813	54.7115	65.1578	55.8921	-0.34629
1908	55.9455	55.9384	55.9461	55.9329	55.947	55.9126	55.9497	55.8747	55.955	55.8031	55.9669	55.6493	55.9939	55.3419	56.0582	55.2239	56.1336	54.7701	65.4042	55.9453	-0.34381
1909	55.9957	55.9887	55.9963	55.9831	55.9972	55.9629	55.9999	55.9252	56.0051	55.854	56.0171	55.7009	56.0439	55.3949	56.1079	55.2774	56.183	54.8257	64.9144	55.9956	-0.34874
1910	56.0377	56.0307	56.0383	56.0252	56.0392	56.0051	56.0419	55.9676	56.0471	55.8967	56.059	55.7443	56.0857	55.4398	56.1493	55.3229	56.2241	54.8733	63.4956	56.0376	-0.36302
1911	56.0667	56.0598	56.0673	56.0543	56.0682	56.0343	56.0709	55.997	56.0761	55.9265	56.0879	55.7748	56.1144	55.4718	56.1778	55.3555	56.2522	54.9081	61.2139	56.0666	-0.38598
1912	56.0797	56.0728	56.0803	56.0674	56.0812	56.0475	56.0839	56.0104	56.089	55.9402	56.1008	55.7894	56.1272	55.488	56.1902	55.3723	56.2642	54.9272	58.3849	56.0796	-0.41444
1913	56.0765	56.0696	56.0771	56.0642	56.0779	56.0444	56.0806	56.0075	56.0857	55.9378	56.0974	55.7878	56.1236	55.488	56.1863	55.373	56.2599	54.9303	55.4984	56.0764	-0.44347
1914	56.0596	56.0528	56.0602	56.0474	56.0611	56.0278	56.0637	55.9911	56.0688	55.9217	56.0805	55.7726	56.1065	55.4746	56.1688	55.3602	56.2419	54.9201	53.0727	56.0595	-0.46786
1915	56.0342	56.0274	56.0348	56.0221	56.0356	56.0025	56.0383	55.966	56.0433	55.8971	56.0549	55.7489	56.0808	55.4527	56.1427	55.339	56.2154	54.9014	51.5178	56.0341	-0.48349
1916	56.0061	55.9993	56.0067	55.9941	56.0075	55.9746	56.0102	55.9384	56.0152	55.8699	56.0267	55.7226	56.0524	55.4281	56.114	55.3151	56.1862	54.8801	51.0204	56.006	-0.48849
1917	55.981	55.9742	55.9815	55.969	55.9824	55.9497	55.985	55.9136	55.99	55.8455	56.0014	55.6991	56.027	55.4064	56.0882	55.2941	56.1599	54.8617	51.5139	55.9808	-0.48353
1918	55.9627	55.956	55.9632	55.9508	55.9641	55.9315	55.9667	55.8957	55.9716	55.828	55.983	55.6825	56.0084	55.3915	56.0692	55.2798	56.1406	54.8499	52.7116	55.9626	-0.47149
1919	55.9529	55.9462	55.9535	55.941	55.9543	55.922	55.9569	55.8863	55.9618	55.819	55.9731	55.6743	55.9984	55.385	56.0588	55.2739	56.1298	54.8464	54.2155	55.9528	-0.45637
1920	55.9512	55.9446	55.9518	55.9394	55.9526	55.9204	55.9552	55.885	55.9601	55.8181	55.9713	55.6742	55.9965	55.3865	56.0566	55.276	56.1271	54.8508	55.6516	55.9511	-0.44193
1921	55.9559	55.9494	55.9565	55.9442	55.9573	55.9253	55.9599	55.8901	55.9648	55.8236	55.9759	55.6804	56.0009	55.3943	56.0607	55.2844	56.1309	54.8615	56.7961	55.9558	-0.43042
1922	55.9654	55.9589	55.966	55.9538	55.9668	55.935	55.9693	55.9	55.9742	55.8338	55.9853	55.6914	56.0102	55.4068	56.0696	55.2975	56.1394	54.8768	57.6522	55.9653	-0.42181
1923	55.9794	55.9729	55.98	55.9678	55.9808	55.9492	55.9833	55.9143	55.9882	55.8485	55.9992	55.7069	56.0239	55.4238	56.0831	55.315	56.1525	54.8965	58.4654	55.9793	-0.41363
1924	56	55.9935	56.0005	55.9885	56.0014	55.9699	56.0039	55.9352	56.0087	55.8697	56.0196	55.7289	56.0443	55.4472	56.1031	55.339	56.1721	54.9226	59.6524	55.9999	-0.40169
1925	56.0318	56.0254	56.0324	56.0203	56.0332	56.0019	56.0357	55.9674	56.0405	55.9022	56.0514	55.762	56.0759	55.4818	56.1344	55.3741	56.2031	54.9598	61.68	56.0317	-0.38129
1926	56.0817	56.0752	56.0822	56.0702	56.083	56.0518	56.0855	56.0175	56.0903	55.9527	56.1011	55.8131	56.1255	55.5342	56.1837	55.427	56.2521	55.0146	64.9184	56.0815	-0.3487
1927	56.1571	56.1507	56.1576	56.1457	56.1584	56.1274	56.1609	56.0932	56.1657	56.0286	56.1765	55.8897	56.2007	55.6119	56.2587	55.5052	56.3268	55.0944	69.5143	56.157	-0.30243
1928	56.2649	56.2585	56.2654	56.2536	56.2662	56.2353	56.2687	56.2013	56.2734	56.1369	56.2842	55.9985	56.3084	55.7217	56.3662	55.6154	56.434	55.2061	75.3199	56.2648	-0.24395
1929	56.4095	56.4032	56.4101	56.3982	56.4109	56.38	56.4133	56.3461	56.418	56.2819	56.4288	56.144	56.4529	55.868	56.5105	55.762	56.5781	55.3539	81.9018	56.4094	-0.17761
1930	56.5918	56.5855	56.5924	56.5806	56.5932	56.5624	56.5956	56.5286	56.6003	56.4646	56.611	56.3269	56.6351	56.0516	56.6926	55.9459	56.76	55.5387	88.6269	56.5917	-0.10978
1931	56.8089	56.8026	56.8094	56.7977	56.8102	56.7795	56.8127	56.7457	56.8174	56.6819	56.8281	56.5445	56.8521	56.2697	56.9094	56.1641	56.9767	55.7576	94.7998	56.8088	-0.04748
1932	57.0543	57.048	57.0548	57.0431	57.0556	57.025	57.0581	56.9912	57.0627	56.9274	57.0734	56.7902	57.0974	56.5158	57.1547	56.4103	57.2219	56.0043	99.8175	57.0542	0.00319
1933	57.3193	57.313	57.3198	57.3081	57.3206	57.29	57.3231	57.2563	57.3278	57.1926	57.3384	57.0555	57.3624	56.7814	57.4196	56.676	57.4867	56.2704	103.292	57.3192	0.038289
1934	57.5946	57.5883	57.5951	57.5834	57.5959	57.5653	57.5984	57.5316	57.603	57.468	57.6137	57.3311	57.6376	57.0571	57.6948	56.9519	57.7618	56.5466	105.114	57.5945	0.056703
1935	57.8715	57.8653	57.8721	57.8603	57.8729	57.8423	57.8753	57.8087	57.88	57.7451	57.8906	57.6083	57.9145	57.3346	57.9716	57.2295	58.0386	56.8245	105.452	57.8714	0.060118
1936	58.1437	58.1374	58.1442	58.1325	58.145	58.1145	58.1475	58.0809	58.1521	58.0174	58.1628	57.8807	58.1866	57.6074	58.2437	57.5023	58.3106	57.0978	104.682	58.1436	0.05234
1937	58.4074	58.4011	58.4079	58.3962	58.4087	58.3782	58.4112	58.3447	58.4158	58.2812	58.4264	58.1448	58.4503	57.8717	58.5072	57.7668	58.574	57.3627	103.288	58.4073	0.038255
1938	58.6617	58.6554	58.6622	58.6505	58.663	58.6325	58.6654	58.599	58.67	58.5357	58.6807	58.3994	58.7045	58.1268	58.7613	58.022	58.828	57.6185	101.75	58.6615	0.022713
1939	58.9078	58.9016	58.9084	58.8967	58.9092	58.8788	58.9116	58.8453	58.9162	58.7821	58.9268	58.6461	58.9506	58.3739	59.0073	58.2693	59.0739	57.8664	100.454	58.9077	0.009624
1940	59.1488	59.1426	59.1493	59.1377	59.1501	59.1198	59.1525	59.0864	59.1572	59.0233	59.1677	58.8875	59.1915	58.6158	59.2481	58.5114	59.3146	58.1091	99.6454	59.1487	0.001452
1941	59.3879	59.3817	59.3885	59.3768	59.3892	59.359	59.3917	59.3257	59.3963	59.2627	59.4068	59.1271	59.4305	58.8559	59.487	58.7517	59.5534	58.3502	99.4145	59.3878	-0.00088
1942	59.6285	59.6222	59.629	59.6174	59.6298	59.5996	59.6322	59.5663	59.6368	59.5034	59.6473	59.3681	59.6709	59.0974	59.7274	58.9934	59.7936	58.5926	99.7255	59.6283	0.002261
1943	59.8729	59.8667	59.8734	59.8619	59.8742	59.8441	59.8766	59.8109	59.8812	59.7481	59.8917	59.6131	59.9153	59.3429	59.9716	59.239	60.0377	58.8389	100.458	59.8728	0.009659
1944	60.1229	60.1167	60.1234	60.1119	60.1242	60.0941	60.1266	60.061	60.1312	59.9983	60.1417	59.8636	60.1652	59.5938	60.2215	59.4902	60.2874	59.0907	101.454	60.1228	0.019719
1945	60.3791	60.3729	60.3796	60.3681	60.3804	60.3504	60.3828	60.3173	60.3874	60.2548	60.3979	60.1202	60.4214	59.851	60.4775	59.7475	60.5433	59.3487	102.554	60.379	0.030833
1946	60.6413	60.6351	60.6418	60.6303	60.6426	60.6126	60.645	60.5796	60.6496	60.5172	60.66	60.3829	60.6835	60.1141	60.7395	60.0107	60.8052	59.6126	103.616	60.6412	0.041568
1947	60.9086	60.9024	60.9091	60.8976	60.9099	60.8799	60.9122	60.847	60.9168	60.7846	60.9272	60.6505	60.9507	60.3822	61.0066	60.279	61.0722	59.8815	104.519	60.9084	0.050695
1948	61.1793	61.1731	61.1798	61.1683	61.1805	61.1507	61.1829	61.1178	61.1875	61.0555	61.1979	60.9217	61.2213	60.6538	61.2771	60.5508	61.3426	60.1538	105.156	61.1792	0.057125
1949	61.4512	61.445	61.4517	61.4402	61.4525	61.4226	61.4548	61.3898	61.4594	61.3277	61.4698	61.194	61.4931	60.9265	61.5489	60.8237	61.6142	60.4274	105.428	61.4511	0.059878
1950	61.7216	61.7154	61.7221	61.7106	61.7228	61.6931	61.7252	61.6603	61.7298	61.5983	61.7401	61.4649	61.7634	61.1978	61.8191	61.0952	61.8843	60.6995	105.258	61.7215	0.058163
1951	61.9874	61.9813	61.9879	61.9765	61.9887	61.959	61.9911	61.9263	61.9956	61.8644	62.006	61.7312	62.0292	61.4647	62.0847	61.3622	62.1499	60.9672	104.612	61.9873	0.05163
1952	62.246	62.2399	62.2465	62.2352	62.2473	62.2176	62.2497	62.185	62.2542	62.1232	62.2645	61.9903	62.2877	61.7243	62.3431	61.6221	62.4081	61.2279	103.531	62.2459	0.040709
1953	62.4955	62.4894	62.496	62.4846	62.4968	62.4672	62.4991	62.4346	62.5037	62.373	62.514	62.2404	62.5371	61.975	62.5924	61.8729	62.6572	61.4795	102.164	62.4954	0.026898
1954	62.7356	62.7295	62.7361	62.7248	62.7369	62.7074	62.7392	62.6749	62.7437	62.6134	62.754	62.4811	62.7771	62.2163	62.8323	62.1145	62.8969	61.722	100.769	62.7355	0.012804
1955	62.9682	62.9622	62.9687	62.9574	62.9695	62.9401	62.9719	62.9076	62.9763	62.8463	62.9866	62.7144	63.0096	62.4503	63.0646	62.3487	63.1291	61.9572	99.6782	62.9681	0.001783
1956	63.1973	63.1913	63.1978	63.1866	63.1986	63.1693	63.201	63.1369	63.2054	63.0758	63.2157	62.9442	63.2386	62.6808	63.2935	62.5795	63.3578	62.1889	99.2225	63.1972	-0.00282
1957	63.4285	63.4224	63.429	63.4177	63.4297	63.4004	63.4321	63.3682	63.4365	63.3072	63.4467	63.176	63.4696	62.9133	63.5243	62.8122	63.5885	62.4227	99.6351	63.4284	0.001348
1958	63.6674	63.6614	63.6679	63.6567	63.6686	63.6394	63.671	63.6073	63.6754	63.5465	63.6856	63.4156	63.7085	63.1535	63.763	63.0527	63.827	62.6642	100.956	63.6673	0.01469
1959	63.9187	63.9127	63.9192	63.908	63.92	63.8908	63.9223	63.8587	63.9267	63.7981	63.9369	63.6675	63.9597	63.4061	64.0141	63.3055	64.0779	62.9179	102.985	63.9186	0.035191
1960	64.1843	64.1783	64.1848	64.1737	64.1856	64.1565	64.1879	64.1245	64.1923	64.064	64.2025	63.9337	64.2252	63.6728	64.2795	63.5725	64.3432	63.1856	105.3	64.1842	0.058584
1961	64.4625	64.4566	64.463	64.4519	64.4638	64.4348	64.4661	64.4028	64.4705	64.3424	64.4806	64.2124	64.5033	63.9521	64.5575	63.852	64.621	63.4659	107.344	64.4624	0.079246
1962	64.7481	64.7421	64.7486	64.7375	64.7493	64.7204	64.7517	64.6885	64.7561	64.6282	64.7662	64.4985	64.7888	64.2387	64.8429	64.1388	64.9063	63.7534	108.568	64.748	0.091613
1963	65.0331	65.0272	65.0336	65.0225	65.0344	65.0055	65.0367	64.9737	65.0411	64.9135	65.0512	64.7841	65.0738	64.5248	65.1277	64.4251	65.191	64.0405	108.577	65.033	0.091703
1964	65.3088	65.3029	65.3093	65.2983	65.3101	65.2813	65.3124	65.2495	65.3168	65.1895	65.3268	65.0604	65.3494	64.8017	65.4032	64.7022	65.4663	64.3184	107.25	65.3087	0.078293
1965	65.5677	65.5618	65.5682	65.5571	65.5689	65.5402	65.5712	65.5085	65.5756	65.4487	65.5856	65.3198	65.6081	65.0618	65.6618	64.9626	65.7247	64.5797	104.784	65.5676	0.053372
1966	65.8051	65.7992	65.8056	65.7946	65.8064	65.7777	65.8087	65.7462	65.813	65.6865	65.823	65.558	65.8454	65.3008	65.8989	65.2018	65.9617	64.82	101.653	65.805	0.02173
1967	66.0209	66.015	66.0214	66.0105	66.0222	65.9936	66.0244	65.9621	66.0288	65.9027	66.0387	65.7746	66.0611	65.5182	66.1144	65.4196	66.177	65.039	98.4898	66.0208	-0.01022
1968	66.219	66.2131	66.2195	66.2086	66.2202	66.1918	66.2225	66.1604	66.2268	66.1012	66.2367	65.9736	66.259	65.7181	66.3121	65.6198	66.3745	65.2406	95.9309	66.2189	-0.03606
1969	66.4065	66.4007	66.407	66.3961	66.4077	66.3794	66.41	66.3482	66.4143	66.2891	66.4242	66.1621	66.4464	65.9075	66.4993	65.8096	66.5614	65.4318	94.46	66.4064	-0.05091
1970	66.5922	66.5864	66.5927	66.5819	66.5934	66.5652	66.5957	66.5341	66.6	66.4753	66.6098	66.3487	66.6319	66.0951	66.6847	65.9975	66.7465	65.6211	94.2926	66.5921	-0.0526
1971	66.7842	66.7784	66.7847	66.7739	66.7854	66.7573	66.7876	66.7263	66.7919	66.6677	66.8017	66.5416	66.8237	66.2889	66.8763	66.1917	66.9379	65.8167	95.3347	66.7841	-0.04208
1972	66.9881	66.9823	66.9886	66.9778	66.9893	66.9613	66.9915	66.9304	66.9958	66.872	67.0056	66.7464	67.0275	66.4946	67.0798	66.3978	67.1412	66.0241	97.2243	66.988	-0.023
1973	67.2062	67.2004	67.2067	67.196	67.2074	67.1795	67.2096	67.1487	67.2139	67.0905	67.2236	66.9653	67.2455	66.7144	67.2976	66.6179	67.3588	66.2454	99.4403	67.2061	-0.00062
1974	67.437	67.4313	67.4375	67.4268	67.4382	67.4104	67.4405	67.3798	67.4447	67.3218	67.4544	67.197	67.4762	66.9469	67.5282	66.8507	67.5891	66.4794	101.439	67.4369	0.019575
1975	67.6763	67.6706	67.6768	67.6662	67.6775	67.6498	67.6797	67.6192	67.684	67.5614	67.6936	67.437	67.7153	67.1878	67.7672	67.0918	67.8279	66.7217	102.794	67.6762	0.033257
1976	67.9182	67.9125	67.9187	67.9081	67.9194	67.8917	67.9216	67.8613	67.9258	67.8037	67.9354	67.6796	67.9571	67.4312	68.0087	67.3356	68.0693	66.9666	103.287	67.9181	0.038237
1977	68.1569	68.1512	68.1574	68.1468	68.1581	68.1305	68.1603	68.1002	68.1645	68.0428	68.1741	67.9192	68.1957	67.6715	68.2471	67.5762	68.3075	67.2084	102.946	68.1568	0.034791
1978	68.3884	68.3828	68.3889	68.3784	68.3896	68.3622	68.3918	68.3319	68.396	68.2747	68.4056	68.1515	68.4271	67.9047	68.4783	67.8097	68.5385	67.4431	102.009	68.3883	0.02533
1979	68.6111	68.6055	68.6116	68.6011	68.6123	68.5849	68.6145	68.5548	68.6187	68.4978	68.6282	68.375	68.6496	68.1291	68.7007	68.0344	68.7606	67.6691	100.844	68.611	0.013555
1980	68.826	68.8204	68.8265	68.816	68.8272	68.7999	68.8294	68.7699	68.8336	68.7131	68.843	68.5908	68.8644	68.3458	68.9153	68.2515	68.975	67.8875	99.8379	68.8259	0.003396
1981	69.0365	69.0309	69.0369	69.0265	69.0376	69.0105	69.0398	68.9806	69.044	68.924	69.0534	68.8022	69.0747	68.5581	69.1254	68.4641	69.1849	68.1015	99.3096	69.0364	-0.00194
1982	69.247	69.2415	69.2475	69.2371	69.2482	69.2212	69.2504	69.1914	69.2545	69.135	69.2639	69.0137	69.2851	68.7705	69.3356	68.6769	69.3948	68.3156	99.4442	69.2469	-0.00058
1983	69.4626	69.4571	69.4631	69.4528	69.4638	69.4369	69.466	69.4072	69.4701	69.351	69.4795	69.2302	69.5005	68.9879	69.5509	68.8947	69.6099	68.5347	100.285	69.4625	0.007915
1984	69.6877	69.6822	69.6882	69.6778	69.6888	69.662	69.691	69.6324	69.6951	69.5765	69.7044	69.4561	69.7254	69.2147	69.7756	69.1218	69.8344	68.7631	101.756	69.6876	0.022774
1985	69.9256	69.9201	69.926	69.9158	69.9267	69.9	69.9289	69.8705	69.9329	69.8148	69.9423	69.6948	69.9632	69.4543	70.0131	69.3617	70.0717	69.0043	103.707	69.9255	0.042484
1986	70.1784	70.173	70.1789	70.1687	70.1796	70.1529	70.1817	70.1236	70.1858	70.068	70.1951	69.9484	70.2159	69.7087	70.2657	69.6165	70.3241	69.2602	105.958	70.1783	0.065237
1987	70.4472	70.4417	70.4477	70.4375	70.4483	70.4218	70.4505	70.3925	70.4545	70.3371	70.4638	70.2179	70.4846	69.979	70.5342	69.887	70.5924	69.5319	108.329	70.4471	0.089203
1988	70.7315	70.7261	70.732	70.7218	70.7327	70.7062	70.7348	70.677	70.7388	70.6218	70.7481	70.503	70.7688	70.2647	70.8182	70.173	70.8762	69.8189	110.645	70.7314	0.11262
1989	71.0299	71.0244	71.0303	71.0202	71.031	71.0046	71.0331	70.9755	71.0372	70.9205	71.0464	70.802	71.067	70.5644	71.1163	70.473	71.1742	70.1198	112.733	71.0298	0.13373
1990	71.3394	71.334	71.3399	71.3298	71.3406	71.3142	71.3427	71.2852	71.3467	71.2303	71.3559	71.1122	71.3765	70.8753	71.4256	70.7841	71.4833	70.4319	114.423	71.3393	0.15083
1991	71.6563	71.6509	71.6567	71.6467	71.6574	71.6312	71.6595	71.6022	71.6635	71.5475	71.6727	71.4296	71.6932	71.1934	71.7423	71.1024	71.7998	70.7511	115.559	71.6562	0.16232
1992	71.9757	71.9703	71.9761	71.9661	71.9768	71.9506	71.9789	71.9217	71.9829	71.8672	71.992	71.7496	72.0125	71.514	72.0614	71.4233	72.1187	71.0729	116.028	71.9756	0.16706
1993	72.2925	72.2871	72.2929	72.2829	72.2936	72.2675	72.2957	72.2387	72.2997	72.1843	72.3088	72.0671	72.3292	71.8321	72.378	71.7417	72.4351	71.3923	115.799	72.2924	0.16475
1994	72.6022	72.5968	72.6026	72.5927	72.6033	72.5773	72.6054	72.5486	72.6094	72.4943	72.6185	72.3775	72.6388	72.1432	72.6874	72.053	72.7444	71.7046	114.953	72.6021	0.15619
1995	72.9017	72.8963	72.9021	72.8922	72.9028	72.8768	72.9049	72.8482	72.9088	72.7942	72.9179	72.6777	72.9382	72.4441	72.9866	72.3542	73.0435	72.0069	113.683	72.9016	0.14334
1996	73.1898	73.1845	73.1903	73.1804	73.1909	73.1651	73.193	73.1366	73.197	73.0827	73.206	72.9666	73.2262	72.7338	73.2745	72.6442	73.3311	72.298	112.272	73.1897	0.12907
