# Supplementary material for: AEDT: A new concept for ecological dynamics in the ever-changing world
Source: PLoS Biol. 2017 May 30;15(5):e2002634. doi: 10.1371/journal.pbio.2002634 (PMC5466337; doi:10.1371/journal.pbio.2002634)
Supplement: S2 Data — (XLSX) [file pbio.2002634.s003.xlsx]

## Sheet: Sheet1
Time	Species 1	Species 2	Species 3	Species 1'	Species 2'	Species 3'
0	0.333333	0.333333	0.333333	0.1	0.4	0.5
1	0.334895	0.291004	0.3741	0.0994116	0.347163	0.553425
2	0.465647	0.226846	0.307507	0.214473	0.2829	0.502627
3	0.457374	0.174906	0.367719	0.205353	0.217492	0.577156
4	0.435622	0.162538	0.40184	0.191345	0.198133	0.610523
5	0.395616	0.124397	0.479986	0.168342	0.151094	0.680563
6	0.330355	0.13829	0.531355	0.13773	0.157117	0.705153
7	0.294018	0.146221	0.559761	0.120419	0.160716	0.718865
8	0.243904	0.118653	0.637444	0.0983259	0.128798	0.772877
9	0.259006	0.0999575	0.641037	0.105672	0.108992	0.785336
10	0.199164	0.11173	0.689106	0.0809381	0.115451	0.803611
11	0.158521	0.103719	0.73776	0.0640002	0.10484	0.83116
12	0.264637	0.0957841	0.639579	0.132442	0.104733	0.762826
13	0.321942	0.11012	0.567938	0.173274	0.128641	0.698084
14	0.311455	0.23043	0.458115	0.167644	0.269248	0.563108
15	0.291831	0.177346	0.530822	0.155109	0.206889	0.638002
16	0.335498	0.15256	0.511942	0.186261	0.180897	0.632842
17	0.312596	0.143253	0.544151	0.171503	0.167797	0.660701
18	0.367124	0.181098	0.451778	0.214431	0.227549	0.55802
19	0.339215	0.149503	0.511283	0.19569	0.186725	0.617585
20	0.362068	0.207738	0.430194	0.212013	0.265497	0.522491
21	0.425425	0.170467	0.404107	0.267419	0.221671	0.510909
22	0.453141	0.128904	0.417954	0.29182	0.167737	0.540443
23	0.439274	0.167998	0.392728	0.280589	0.215272	0.504139
24	0.417863	0.241793	0.340343	0.263991	0.302157	0.433852
25	0.456894	0.213074	0.330032	0.298443	0.270552	0.431005
26	0.35454	0.211922	0.433539	0.229949	0.255126	0.514925
27	0.27157	0.16801	0.56042	0.175586	0.200627	0.623786
28	0.256209	0.192034	0.551757	0.16446	0.226542	0.608998
29	0.295703	0.191828	0.512469	0.195047	0.230741	0.574212
30	0.354118	0.198482	0.4474	0.243873	0.246492	0.509634
31	0.295813	0.356223	0.347964	0.200697	0.40499	0.394313
32	0.382619	0.347469	0.269912	0.280062	0.412173	0.307766
33	0.347684	0.33035	0.321966	0.252217	0.387634	0.360149
34	0.342481	0.361863	0.295656	0.247562	0.422621	0.329818
35	0.288867	0.305905	0.405228	0.207243	0.354543	0.438214
36	0.272665	0.25868	0.468655	0.195263	0.299509	0.505227
37	0.220694	0.204628	0.574678	0.15741	0.236252	0.606338
38	0.189433	0.195282	0.615286	0.134472	0.223648	0.64188
39	0.165924	0.160886	0.673191	0.117496	0.183975	0.69853
40	0.262486	0.136087	0.601426	0.201494	0.158436	0.64007
41	0.328274	0.175215	0.496511	0.25871	0.209658	0.531633
42	0.252031	0.279396	0.468573	0.198064	0.312758	0.489178
43	0.211227	0.31927	0.469503	0.165102	0.351083	0.483816
44	0.19677	0.243366	0.559863	0.154001	0.267645	0.578354
45	0.292141	0.227353	0.480506	0.241185	0.255498	0.503317
46	0.299392	0.190955	0.509653	0.248355	0.215005	0.536641
47	0.277404	0.195834	0.526762	0.22921	0.219276	0.551514
48	0.271466	0.161539	0.566995	0.224552	0.180954	0.594494
49	0.293253	0.146294	0.560453	0.244371	0.164559	0.591069
50	0.310172	0.11704	0.572789	0.260255	0.131848	0.607897
51	0.280272	0.205323	0.514405	0.233278	0.225042	0.54168
52	0.421766	0.155716	0.422518	0.378164	0.170962	0.450874
53	0.340365	0.178154	0.481481	0.303991	0.191887	0.504122
54	0.301858	0.150705	0.547437	0.268767	0.161954	0.569279
55	0.274793	0.127458	0.597749	0.244118	0.136773	0.619108
56	0.358321	0.0994455	0.542234	0.325954	0.106947	0.5671
57	0.275779	0.236354	0.487867	0.250499	0.244155	0.505346
58	0.289291	0.220095	0.490614	0.263278	0.227659	0.509063
59	0.245262	0.294078	0.46066	0.222666	0.301375	0.475959
60	0.198155	0.367402	0.434443	0.179632	0.373401	0.446968
61	0.211409	0.340749	0.447841	0.191942	0.346656	0.461402
62	0.188191	0.460803	0.351006	0.170724	0.467722	0.361555
63	0.149474	0.442036	0.40849	0.135451	0.446739	0.417811
64	0.135444	0.403934	0.460622	0.122561	0.407622	0.469817
65	0.121288	0.31053	0.568183	0.109565	0.313285	0.577151
66	0.105267	0.384731	0.510002	0.0950266	0.387359	0.517615
67	0.0810653	0.431373	0.487562	0.0731614	0.432987	0.493852
68	0.069262	0.437455	0.493283	0.062471	0.438524	0.499005
69	0.0790841	0.383091	0.537825	0.071387	0.384155	0.544458
70	0.117502	0.375405	0.507094	0.10695	0.377935	0.515115
71	0.0963238	0.3916	0.512076	0.0876118	0.393321	0.519067
72	0.0739956	0.524884	0.401121	0.0672962	0.526182	0.406522
73	0.0561457	0.534255	0.4096	0.0510582	0.534595	0.414347
74	0.0456555	0.555084	0.39926	0.0415077	0.554917	0.403575
75	0.0424254	0.495597	0.461978	0.0385418	0.495136	0.466322
76	0.0446468	0.503987	0.451366	0.0405743	0.503683	0.455743
77	0.0699721	0.44286	0.487167	0.0638471	0.443096	0.493057
78	0.0551767	0.553677	0.391146	0.0503449	0.553801	0.395855
79	0.0597923	0.460272	0.479935	0.0545131	0.460259	0.485228
80	0.179618	0.405587	0.414794	0.169575	0.408433	0.421992
81	0.14415	0.41016	0.445689	0.136	0.411961	0.45204
82	0.283563	0.360648	0.355789	0.273983	0.364307	0.36171
83	0.368882	0.342859	0.288259	0.358991	0.347583	0.293427
84	0.352313	0.338973	0.308714	0.342643	0.343392	0.313964
85	0.379704	0.33368	0.286616	0.369822	0.338418	0.29176
86	0.429417	0.287869	0.282714	0.419386	0.292266	0.288348
87	0.361523	0.391523	0.246955	0.352703	0.395768	0.251529
88	0.469277	0.305705	0.225018	0.460944	0.309216	0.22984
89	0.517207	0.278279	0.204514	0.509072	0.281796	0.209132
90	0.556915	0.241444	0.20164	0.548928	0.24465	0.206423
91	0.559601	0.239964	0.200435	0.551624	0.24317	0.205206
92	0.551318	0.192655	0.256027	0.54304	0.195188	0.261772
93	0.572058	0.174906	0.253035	0.563852	0.177281	0.258867
94	0.508099	0.233452	0.258448	0.500242	0.235866	0.263892
95	0.452833	0.207222	0.339944	0.445187	0.209069	0.345745
96	0.407407	0.208728	0.383865	0.400122	0.210261	0.389617
97	0.508601	0.191732	0.299668	0.502089	0.193599	0.304313
98	0.4238	0.189007	0.387193	0.417973	0.19041	0.391616
99	0.364583	0.313984	0.321433	0.359389	0.315631	0.324981
100	0.398919	0.260507	0.340574	0.393512	0.261929	0.344559
